# Supplementary material for: Distinct triterpene synthases in the laticifers of Euphorbia lathyris
Source: Sci Rep. 2019 Mar 18;9:4840. doi: 10.1038/s41598-019-40905-y (PMC6423090; doi:10.1038/s41598-019-40905-y)
Supplement: Supplementary file 2 — Table S1 [file 41598_2019_40905_MOESM2_ESM.xlsx]

## Sheet: Sheet1
		N.	Compound	MS fragmentation pattern (as acetate derivatives). Prominent ions and relative abundance (%).	Reference
		I	Lanosterol	453 (100) - 393 (93) - M+ 468 (57) - 241 (17) - 301 (10)	78. Vandenheuvel & Court, 1968
		II	Butyrospermol	453 (100) - 393 (67) - M+ 468 (21) - 355 (15) - 241 (10)	79. Galbraith et al., 1965
		III	Cycloartenol	69 (100) - 408 (81) - 393 (79) - 365 (43) - 286 (37) - 271 (26) 339 (24) - M+ 468 (17) - 453 (13)	79. Galbraith et al., 1965
		IV	24-Methylene cycloartanol	69 (100) - 407 (55) - 422 (52) - 379 (30) - 300 (19) - M+ 482 (0)	80. Gibbons et al., 1968
		V	Hopenol-B	189 (100) - M+ 468 (12) - 203 (11) - 249 (9) - 357 (8)	81. Matsunaga & Morita, 1983
		VI	24-Methylene lanosterol	69 (100) - 407 (89) - 422 (50) - 379 (45) - 300 (43) - M+ 482 (0)	82. Goad & Goodwin, 1966
		i	Euphol	411 (100) - 393 (38) - 426 (19) - 313 (10) - 259 (8) - M+ 468 (2)	83. Ageta et al., 1963
		ii	Unknown latex triterpene	453 (100) - 393 (80) - M+ 468 (33) - 241 (15) - 301 (10)	-
		1	4,4-Dimethylzymosterol	M+ 454 (100) - 439 (43) - 379 (33) - 241 (30) - 281 (16) - 341 (13)	-
		2	Campesterol	382 (100) - 367 (22) - 255 (11) -213 (10) - 274 (9) - M+ 442 (1)	84. Rahier & Benveniste, 1989
		3	Stigmasterol	394 (100) - 255 (29) - 351 (10) - 213 (7) - 379 (7) - M+ 454 (0)	84. Rahier & Benveniste, 1989
		4	Taraxerol	204 (100) - 344 (50) - 269 (40) - 329 (30) - M+ 468 (18) - 453 (10)	85. Djerassi et al., 1962
		5	Sitosterol	396 (100) - 381 (22) - 255 (12) - 213 (9) - M+ 456 (0)	84. Rahier & Benveniste, 1989
		6	Isofucosterol	296 (100) - 281 (25) - 394 (13) - 213 (12) - 253 (9) - M+ 468 (0)	84. Rahier & Benveniste, 1989
		7	b-Amyrin	218 (100) - 203 (47) - 189 (16) - M+ 468 (5) - 453 (2)	85. Djerassi et al., 1962
		8	2,3-Oxidosqualene	69 (100) - 81 (88) - 93 (26) - 135 (22) - 121 (17) - M+ 426 (1)	86. Van Tamelen et al., 1966
		9	Ergosterol	378 (100) - 363 (30) - 157 (28) - 143 (25) - 253 (21) - M+ 438 (10) - 424 (5)	87. Raederstorff & Rohmer, 1985
		10	24-Methylene pollinastanol	394 (100) - 379 (91) - 281 (14) - M+ 454 (9) - 439 (8)	84. Rahier & Benveniste, 1989
		11	31-nor cycloartenol	392 (100) - 377 (27) - 273 (27) - 267 (26) - M+ 452 (14) - 437 (4)	89. Vishnoi et al., 2007
		12	Pollinastanol	380 (100) - 365 (88) - 267 (23) - M+ 440 (14) - 311 (13) - 425 (9)	84. Rahier & Benveniste, 1989
		T1	Triterpenol 1 (parkeol)	355 (100) - 453 (96) - 393 (90) - M+ 468 (31) - 295 (15) - 316 (10)	-
		T2	Triterpenol 2	453 (100) - 393 (90) - M+ 468 (32) - 241 (21) - 301 (10) - 411 (6)	-
		T3	Triterpenol 3	109 (100) - M+ 468 (55) - 453 (18) - 281 (18) - 355 (17) - 393 (15) - 408 (9)	-
		T4	Triterpenol 4	453 (100) - 393 (72) - M+ 468 (24) - 229 (13) - 255 (10)	-
		T5	Pentacyclic triterpenol	189 (100) - 207 (64) - 281 (31) - M+ 468 (21) - 408 (15) - 357 (10) - 393 (9)	-
		t1	Taraxerone-like	300 (100) - 204 (98) - 133 (89) - 285 (86) - M+ 424 (34) - 409 (25)	-
		t2	Triterpenone 2	205 (100) - M+ 424 (41) - 161 (23) - 409 (3)	-
		t3	Glutinone-like	274 (100) - 259 (91) - 231 (23) - 409 (6) - M+ 424 (5)	-
		t4	Triterpenone 4	55 (100) - 205 (59) - M+ 424 (26) - 313 (19) - 356 (16) - 409 (7)	-
		t5	Triterpenol 5	301 (100) - 241 (87) - 453 (80) - 393 (51) - M+ 468 (24) - 408 (8)	-
		t6	Triterpenol 6	301 (100) - 453 (92) - 241 (67) - 393 (50) - M+ 468 (25) - 408 (4)	-
		t7	Triterpenol 7	134 (100) - 122 (99) - 207 (93) - 408 (90) - 281 (54) - 393 (26) - M+ 468 (0)	-
		t8	Triterpenol 8	301 (100) - 207 (96) - 453 (90) - 241 (73) - 393 (60) - M+ 468 (25) - 408 (8)	-
