# Supplementary material for: Distinct triterpene synthases in the laticifers of Euphorbia lathyris
Source: Sci Rep. 2019 Mar 18;9:4840. doi: 10.1038/s41598-019-40905-y (PMC6423090; doi:10.1038/s41598-019-40905-y)
Supplement: Supplementary file 3 — Table S2 [file 41598_2019_40905_MOESM3_ESM.xlsx]

## Sheet: Sheet1
							Figure 4B. Erg7::BUT1 (TIC reference FE006)
	Figure 4A. Erg7::LAS1 (TIC reference FE017)						Peak	Rt	Abundance	P1/P2	P1/SPi
	Peak	Rt	Abundance	P1/P2	P1/SPi		Butyrospermol	39.65	76075597	11.9741	0.870628
	Lanosterol	39.03	36987090	17.7699	0.946723		T4	40.76	6353334
	T1 parkeol	40.18	2081446				T2	37.25	2336067
							Euphol (i)	36.8	1237484
	Sum		39068536				T5	43.05	728470
							T3	39.04	649232
	Figure 4C. Erg7::CAS1 (TIC reference FE018)						Sum		87380184
	Peak	Rt	Abundance	P1/P2	P1/SPi
	Cycloartenol	40.67	50159192	83.1611	0.988118		Niben::BUT1-HMGR (triterpene fraction) (FE025)
	T1 parkeol	40.2	603157				Peak	Rt	Abundance	P1/P2	P1/SPi
							Butyrospermol	39.58	82127932	45.0279	0.978274
	Sum		50762349				ii	37.21	1823933
							Sum		83951865
