# Supplementary material for: Distinct triterpene synthases in the laticifers of Euphorbia lathyris
Source: Sci Rep. 2019 Mar 18;9:4840. doi: 10.1038/s41598-019-40905-y (PMC6423090; doi:10.1038/s41598-019-40905-y)
Supplement: Supplementary file 4 — Table S3 [file 41598_2019_40905_MOESM4_ESM.xlsx]

## Sheet: Arabidopsis - Sterol Pathway
Enzyme			A. thaliana				E. lathyris				Blast results E.lathyris vs. A. thaliana
Abbreviation	Name	EC	AGIa	Gene model		AA length	Contig ID	AA length		Expression FPKM latex	evalue	align. length	% id AA
SQS	squalene synthase	2.5.1.21	AT4G34640	SQS1		410	contig310_seq1	411	full length	78.74	1.02e-191	407	0.789
			AT4G34650	SQS2		413
SQE	squalene monooxygenase / squalene epoxidase	1.14.13.132	AT1G58440	SQE1	XF1	531
						#N/A	contig5452_seq8
		1.14.14.17	AT2G22830	SQE2		585	contig5452_seq8	182	full length	2.88	3e-83	157	0.79
			AT4G37760	SQE3		525
			AT5G24140	SQE4	SQP2	518
			AT5G24150	SQE5	SQP1	516
			AT5G24160	SQE6		517
CAS	2,3(S)-oxidosqualene-cycloartenol cyclase	5.4.99.8	AT2G07050	CAS1		759	contig104_seq1	761	full length	4.65	0	758	0.798
LAS	lanosterol synthase	5.4.99.7	AT3G45130	LAS1		756	contig848seq1	795	full length		6.34E-312	671	0.697
SMT1	cycloartenol-C24-methyltransferase	2.1.1.41	AT5G13710	SMT1		336	contig103_seq1	374	full length	9.02	2.09e-167	335	0.815
SMT2	24-methylene lophenol-C28-methyltransferase	2.1.1.41	AT1G20330	SMT2-1	SMT2	361	contig5030_seq1	318	quasi full length	5.16	7.08e-142	289	0.806
			AT1G76090	SMT2-2	SMT3	359
SMO1	24-methylenecycloartanol 4α-methyl oxidase	1.14.13.72	AT4G12110	SMO1-1		298	contig6684_seq1	302	full length	3.82	1.32e-129	298	0.711
			AT4G22756	SMO1-2		299
			AT4G22755	SMO1-3		291
SMO2	4α-methyl-Δ7-sterol-4α-methyl oxidase	1.14.13.72	AT1G07420	SMO2-1		266	contig871_seq1	269	full length	18.12	4.07e-138	258	0.857
			AT2G29390	SMO2-2		272
βHSD	3β-hydroxysteroid dehydrogenase/C4-decarboxylase	1.1.1.170	AT2G33630	AT2G33630.1		480
			AT2G43420			561
			AT1G47290	AT3BETAHSD/D1	CSD	439
			AT2G26260	AT3BETAHSD/D2		564	contig7999_seq1	561	full length	13.77	2.95e-217	145	0.586
SR	sterone ketoreductase	1.1.1.100	At5G18210	SKR		261	contig4734_seq1	270	quasi full length	1.13	4e-124	267	0.65
CPI	cyclopropyl sterol isomerase	5.5.1.9	AT5G50375	CPI1		284	contig1443_seq1	290	full length	487.03	3.47e-118	245	0.808
OBT14DM	obtusifoliol-14α-demethylase	1.14.13.70	AT1G11680	OBT14DM1	CYP51G1	488	contig636_seq1	486	full length	2.33	1.2e-229	468	0.825
			AT2G17330	OBT14DM1		--
7ISO	Δ8-Δ7-sterol isomerase	5.3.3.5	AT1G20050	HYD1		223	contig8878_seq1	355	full length	5.37	3.07e-70	161	0.547
FK	Δ8,14-sterol-Δ14-reductase	1.3.1.70	AT3G52940	FK		369	contig6674_seq1	370	full length	2.45	2.11e-153	308	0.711
C5DES	Δ7-sterol-C5-desaturase 1	1.14.19.20	AT3G02580	C5DES1	STE1/DWF7/BUL1	281	contig2394_seq1	274	full length	177.15	3.24e-130	271	0.76
			AT3G02590	C5DES2	STE2	279
DWF5	Δ5,7-sterol-Δ7-reductase	1.3.1.21	AT1G50430	DWF5		432	contig2590_seq1	433	full length	2.99	1.15e-216	321	0.885
DWF1	Δ5-sterol-Δ24-reductase (isomerase)	1.3.1.72	AT3G19820	DWF1		561	contig524_seq1	564	full length	2.77	1.38e-268	564	0.793
C22DES	C-22 sterol desaturase	1.14.19.41	AT2G28860	AT2G28860	CYP710A4	493
			AT2G28850	AT2G28850	CYP710A3	493
			AT2G34500	CYP710A1		495	contig23194_seq1	204	full length	40.39	1.35e-71	204	0.642
			AT2G34490	CYP710A2		499
ERG28	complex anchor (ERG28)	-	At1G10030	ERG28		129	contig2612_seq1	130	full length	52.94	7.59e-54	132	0.773
USGT	UDP-glucose: sterol glucosyltransferase	2.4.1.173	AT3G07020	UDP1	SGT	637	contig19360_seq1	217	quasi full length	13.49	9.77e-79	170	0.806
			AT1G43620	UDP2	UGT80B1	615	contig3789_seq1	667	full length	3.75	1.44e-233	328	0.826
ASAT1	acyl-CoA sterol acyl transferase 1	2.3.1.-	AT3G51970	SAT1		345
PSAT	Phospholipid--sterol O-acyltransferase	2.6.1.52	At1G04010	LCAT2	PSAT1	633	contig1882_seq1	644	full length	8.3	1.15e-299	611	0.779

## Sheet: size
Name	Sequence Length
AT1G04010	633
AT1G07420	266
AT1G10030	129
AT1G11680	488
AT1G20050	223
AT1G20330	361
AT1G43620	615
AT1G47290	439
AT1G50430	432
AT1G58440	531
AT1G76090	359
AT2G07050	759
AT2G22830	585
AT2G26260	564
AT2G28850	493
AT2G28860	493
AT2G29390	272
AT2G33630	480
AT2G34490	499
AT2G34500	495
AT2G43420	561
AT3G02580	281
AT3G02590	279
AT3G07020	637
AT3G19820	561
AT3G51970	345
AT3G52940	369
AT4G12110	298
AT4G22756	299
AT4G34640	410
AT4G34650	413
AT4G37760	525
AT5G13710	336
AT5G24140	518
AT5G24150	516
AT5G24160	517
AT5G50375	284

## Sheet: FPKM
transcript	length	eff_length	count	fraction	fpkm	%contig_fpkm
contig1631_seq1	1015	716	1539	0.000102	29319.7	100
contig1780_seq1	1125	826	1682	9.82e-05	29130.8	100
contig16857_seq1	341	42	9	3.23e-06	20487.1	100
contig9405_seq2	704	405	86.6	9.2e-06	19992.1	91.74
contig8784_seq1	2256	1957	413	1.09e-05	18512.9	100
contig12606_seq1	504	205	42	7.31e-06	18329.5	100
contig7953_seq1	999	700	143	9.65e-06	17543.5	100
contig20324_seq1	314	15	3	1.3e-06	13979	100
contig8258_seq1	1761	1462	291	1.01e-05	12800	100
contig1085_seq2	2890	2591	4885.16	9.87e-05	12388.9	75.18
contig590_seq1	399	100	182.56	4.77e-05	11991.4	24.78
contig1583_seq1	1080	781	1405	8.61e-05	10477.7	100
contig1863_seq1	1231	932	1653	8.66e-05	10119.9	100
contig2968_seq1	444	145	256	5.51e-05	9761.76	100
contig10169_seq1	1300	1001	190	9.34e-06	8970.29	100
contig24557_seq1	310	11	2	8.95e-07	7682.33	100
contig9738_seq1	1476	1177	213.62	9.06e-06	6811.24	91.2
contig1627_seq1	1997	1698	2881	8.7e-05	6023.05	100
contig1937_seq1	1628	1329	2099	7.96e-05	5831.09	100
contig2658_seq1	409	110	171	4.26e-05	4972.47	100
contig10760_seq1	1279	980	169	8.47e-06	4369.81	100
contig5337_seq2	4434	4135	705.69	9.07e-06	4367.46	38.28
contig7599_seq1	1453	1154	195	8.42e-06	3954.34	35.56
contig8853_seq1	2177	1878	316	8.67e-06	3952.55	100
contig10548_seq1	1597	1298	216	8.37e-06	3931.74	100
contig8402_seq2	3142	2843	457.41	8.45e-06	3538.7	70.29
contig7565_seq2	663	364	58.1	6.71e-06	3473.3	57.16
contig3077_seq1	1773	1474	234.54	8.08e-06	3440.86	15.38
contig5867_seq1	11622	11323	1778	8.48e-06	3309.35	100
contig9733_seq1	1396	1097	171	7.73e-06	3234.33	100
contig11617_seq1	428	129	20	4.59e-06	3015.15	100
contig3644_seq1	471	172	257	5e-05	2975.2	100
contig1408_seq1	5486	5187	7700	7.93e-05	2969.72	100
contig12939_seq1	306	7	10	4.62e-06	2857.18	100
contig2205_seq1	2068	1769	2493	7.24e-05	2741.77	100
contig2470_seq1	1619	1320	1750	6.68e-05	2553.63	100
contig11984_seq1	677	378	57	6.39e-06	2547.93	100
contig19047_seq1	339	40	6	2.18e-06	2495.37	100
contig10556_seq1	1394	1095	164	7.43e-06	2485.16	100
contig10495_seq1	2129	1830	273	7.68e-06	2476.22	100
contig22400_seq1	326	27	4	1.59e-06	2474.62	100
contig23178_seq1	333	34	5	1.89e-06	2457.48	100
contig9245_seq1	3490	3191	466	7.7e-06	2340.98	100
contig11356_seq1	1065	766	110	6.86e-06	2288.46	100
contig20864_seq1	334	35	5	1.88e-06	2262.16	100
contig19776_seq1	334	35	5	1.88e-06	2244.46	100
contig14805_seq2	385	86	12	3.36e-06	2079.43	77.34
contig8461_seq5	622	323	45	5.69e-06	2007.23	12.42
contig9926_seq1	918	619	85.84	6.43e-06	1993.09	12.83
contig15020_seq1	357	58	8	2.61e-06	1967.18	100
contig9926_seq3	374	75	10.25	3.03e-06	1964.13	12.65
contig20420_seq1	337	38	5	1.84e-06	1907.79	100
contig14645_seq1	436	137	18	4e-06	1895.31	100
contig23547_seq1	322	23	3	1.23e-06	1880.52	100
contig10175_seq6	576	277	36	5.09e-06	1780.11	40.2
contig1766_seq1	2763	2464	3174	6.73e-05	1769.79	100
contig3707_seq1	535	236	299	4.73e-05	1745.41	100
contig205_c1_seq1	1538	1239	15537	0.000629	1722.69	100
contig2222_seq1	2437	2138	2650	6.43e-05	1677.43	100
contig3128_seq1	867	568	702	5.66e-05	1654.69	100
contig2638_seq1	1899	1600	1970	6.29e-05	1608.23	100
contig8560_seq4	334	35	42.83	1.61e-05	1607.75	90.12
contig2758_seq1	796	497	587	5.29e-05	1579.12	100
contig227_seq1	629	330	3675	0.000457	1560.16	100
contig7729_seq1	326	27	30	1.19e-05	1522.58	100
contig4484_seq1	532	233	255	4.07e-05	1515.49	93.15
contig8461_seq9	459	160	20	4.06e-06	1491.46	11.15
contig27163_seq1	315	16	2	8.61e-07	1485.85	100
contig25889_seq1	331	32	4	1.54e-06	1483.87	100
contig21309_seq1	347	48	6	2.08e-06	1461.96	100
contig18757_seq1	339	40	5	1.82e-06	1445.91	100
contig10128_seq1	2552	2253	280	6.46e-06	1428.17	100
contig23534_seq1	332	33	4	1.53e-06	1417.99	100
contig7565_seq1	866	567	67.9	5.48e-06	1400.2	42.84
contig9399_seq1	1889	1590	189.32	6.08e-06	1347.34	66.34
contig12400_seq1	772	473	56	5.25e-06	1286.17	100
contig11153_seq1	1615	1316	154	5.89e-06	1284.3	100
contig21225_seq1	368	69	8	2.45e-06	1279.72	100
contig26577_seq1	325	26	3	1.2e-06	1257.28	100
contig8461_seq4	819	520	60	5.21e-06	1247.66	10.28
contig11260_seq1	1643	1344	155	5.82e-06	1233.85	50.86
contig18146_seq1	386	87	10	2.78e-06	1223.97	100
contig25014_seq1	334	35	4	1.5e-06	1216.01	100
contig10003_seq2	686	387	43.35	4.77e-06	1180.44	94.53
contig19086_seq1	317	18	2	8.48e-07	1162.53	100
contig4522_seq3	3284	2985	324.92	5.73e-06	1159.26	25.4
contig11278_seq1	3530	3231	351.66	5.74e-06	1153.13	96.18
contig26909_seq1	301	2	2	9.62e-07	1147.6	100
contig379_seq1	954	655	6510	0.000465	1133.78	100
contig5219_seq1	442	143	141	3.06e-05	1132.13	100
contig3642_seq1	1020	721	696	4.58e-05	1124.81	100
contig2595_seq1	1678	1379	1255	4.6e-05	1102.83	100
contig1893_seq1	325	26	231	9.24e-05	1096.36	100
contig3077_seq2	1695	1396	1221.46	4.43e-05	1076.26	84.62
contig21903_seq1	346	47	5	1.74e-06	1062.82	100
contig12638_seq1	715	416	44	4.58e-06	1062.82	100
contig24378_seq1	337	38	4	1.48e-06	1061.47	100
contig9816_seq6	654	355	36.45	4.29e-06	1047.42	28.78
contig20814_seq1	338	39	4	1.47e-06	1028.53	100
contig11199_seq1	2365	2066	206	5.17e-06	1025.81	100
contig17736_seq1	411	112	11	2.72e-06	1025.54	100
contig13983_seq1	406	107	10	2.53e-06	1023.71	100
contig10604_seq2	749	450	41.97	4.1e-06	991.59	51.37
contig5700_seq2	555	256	23.79	3.56e-06	987.03	18.62
contig26599_seq1	321	22	2	8.24e-07	985.17	100
contig9669_seq1	1216	917	83	4.41e-06	980.65	22.21
contig14329_seq1	1021	722	64	4.2e-06	977.15	100
contig16553_seq1	378	79	7	2.03e-06	975.07	100
contig10604_seq1	1965	1666	147.03	4.52e-06	973.09	48.63
contig12843_seq1	1504	1205	106.25	4.41e-06	967.57	61.85
contig2866_seq1	1848	1549	1291	4.25e-05	967.19	100
contig4198_seq1	894	595	480	3.72e-05	964.98	100
contig9926_seq4	333	34	26.28	9.95e-06	935.05	71.47
contig4981_seq1	651	352	263	3.12e-05	930.5	100
contig2240_seq4	3112	2813	2023.53	3.78e-05	926.87	68.68
contig14194_seq1	316	17	12	5.13e-06	921.84	100
contig3917_seq1	1112	813	552	3.27e-05	920.64	100
contig21446_seq1	305	6	4	1.86e-06	915.94	100
contig22889_seq1	384	85	7	1.97e-06	913.12	100
contig10175_seq4	724	425	34.74	3.55e-06	906.88	25.28
contig25124_seq1	336	37	3	1.11e-06	905.71	100
contig4484_seq2	473	174	14	2.7e-06	893.38	6.85
contig22841_seq1	349	50	4	1.37e-06	887.87	100
contig15381_seq1	349	50	4	1.37e-06	881.06	100
contig17492_seq1	475	176	14	2.68e-06	877.98	100
contig9299_seq1	1136	837	66	3.81e-06	871.59	100
contig12912_seq3	391	92	7.2	1.95e-06	865.52	44.2
contig12559_seq1	1530	1231	96	3.91e-06	861.81	100
contig13249_seq1	2223	1924	146	3.92e-06	855.65	100
contig23338_seq1	365	66	5	1.56e-06	843.08	100
contig23198_seq1	365	66	5	1.56e-06	834.65	100
contig11745_seq1	2712	2413	182	3.94e-06	831.77	100
contig6362_seq1	794	495	37.08	3.35e-06	828.24	12.14
contig13259_seq1	1336	1037	77	3.67e-06	827.49	100
contig26964_seq1	327	28	2	7.89e-07	827.06	100
contig11971_seq1	3086	2787	197.15	3.71e-06	821.89	36.54
contig13961_seq1	457	158	11	2.25e-06	816.37	100
contig14462_seq1	775	476	33	3.08e-06	814.95	100
contig26099_seq1	372	73	5	1.5e-06	807.64	100
contig11279_seq1	4032	3733	253.3	3.6e-06	804.97	68.41
contig8560_seq2	432	133	9	2.03e-06	801.88	4.99
contig10175_seq1	1676	1377	93	3.41e-06	788.34	20.87
contig9816_seq8	393	94	6.24	1.68e-06	787.78	18.64
contig19613_seq1	407	108	7	1.76e-06	784.28	100
contig453_seq1	613	314	1977	0.000255	778.76	100
contig4854_seq1	1468	1169	731	3.12e-05	766.86	100
contig1085_seq3	381	82	49.76	1.42e-05	766.42	24.2
contig19476_seq1	311	12	7	3.11e-06	763.24	100
contig3344_seq1	2313	2014	1172	3.01e-05	757.8	100
contig4547_seq1	468	169	97	1.91e-05	755.66	100
contig3827_seq1	2464	2165	1226	2.94e-05	745.3	100
contig590_seq2	346	47	260.44	9.07e-05	740.28	75.22
contig566_seq1	758	459	2532	0.000243	739.42	100
contig346_seq1	1357	1058	5832	0.000273	739.35	100
contig5206_seq1	997	698	383	2.59e-05	738.25	100
contig3938_seq2	662	363	198.93	2.3e-05	733.1	69.47
contig10794_seq1	425	126	69	1.6e-05	726.35	100
contig4418_seq1	2037	1738	947	2.8e-05	721.52	100
contig488_seq1	1281	982	5151	0.000258	719.56	100
contig4116_seq1	2482	2183	1150	2.74e-05	716.81	100
contig5995_seq1	1138	839	416	2.39e-05	711.09	100
contig6362_seq2	740	441	215.13	2.14e-05	710.14	79.09
contig7460_seq1	630	331	156	1.94e-05	705.75	100
contig4393_seq1	2983	2684	1263	2.47e-05	701.46	100
contig20591_seq1	314	15	7	3.04e-06	698.47	100
contig4775_seq1	2744	2445	1137	2.43e-05	696.26	100
contig8461_seq12	312	13	6	2.64e-06	693.64	41.15
contig4592_seq1	1150	851	390	2.22e-05	688.07	100
contig4403_seq1	3124	2825	1294	2.41e-05	685.8	100
contig5099_seq1	2458	2159	953	2.29e-05	685.62	87.82
contig6252_seq1	1323	1024	444	2.14e-05	684.69	100
contig14267_seq1	1521	1222	79	3.24e-06	684.2	100
contig14280_seq1	1523	1224	79	3.23e-06	682.87	100
contig20172_seq1	330	31	2	7.73e-07	681.73	100
contig18823_seq1	409	110	7	1.75e-06	680.51	100
contig6440_seq2	1236	937	59.2	3.09e-06	680.29	17.29
contig9816_seq1	4625	4326	271.88	3.34e-06	677.74	17.61
contig26677_seq1	347	48	3	1.04e-06	673.61	100
contig26097_seq1	347	48	3	1.04e-06	665.59	100
contig25903_seq1	331	32	2	7.68e-07	665.42	100
contig14928_seq1	1906	1607	100	3.18e-06	664.85	100
contig14770_seq1	813	514	32	2.8e-06	663.09	36.05
contig12912_seq1	1118	819	50.49	2.97e-06	661.39	34.8
contig9399_seq2	1717	1418	85.68	3.06e-06	659.18	33.66
contig13648_seq1	2680	2381	141	3.09e-06	658.81	100
contig14770_seq2	739	440	26	2.59e-06	654.1	34.17
contig20671_seq1	420	121	7	1.66e-06	652.27	100
contig9669_seq3	420	121	7	1.66e-06	651.47	14.19
contig16329_seq1	664	365	21	2.42e-06	649.78	100
contig18425_seq1	477	178	10	1.9e-06	649.24	100
contig11260_seq3	768	469	26.23	2.48e-06	645.17	24.62
contig11260_seq2	959	660	36.77	2.61e-06	641.56	24.52
contig16436_seq1	916	617	34	2.56e-06	640.26	100
contig25662_seq1	372	73	4	1.2e-06	640.24	100
contig24001_seq1	354	55	3	9.95e-07	634.05	100
contig14360_seq1	1239	940	51	2.65e-06	621.86	100
contig12843_seq2	571	272	14.75	2.11e-06	618.6	38.15
contig6362_seq3	480	181	9.79	1.84e-06	617.93	8.77
contig4522_seq2	3307	3008	163.04	2.85e-06	613.77	12.63
contig25887_seq1	374	75	4	1.18e-06	612.42	100
contig10810_seq3	3308	3009	156.44	2.74e-06	611.82	47.9
contig10810_seq4	3191	2892	150.37	2.73e-06	605.48	47.9
contig2240_seq2	3301	3002	153.81	2.7e-06	603.29	4.9
contig16663_seq1	552	253	13	1.96e-06	602.25	100
contig14368_seq1	1657	1358	68	2.53e-06	598.8	100
contig22798_seq1	319	20	1	4.18e-07	595.98	100
contig5595_seq3	1370	1071	53.36	2.47e-06	595.74	11.2
contig22882_seq1	380	81	4	1.15e-06	595.67	100
contig9816_seq7	487	188	9.27	1.71e-06	594.03	13.84
contig18281_seq1	745	446	22	2.16e-06	592.29	100
contig5649_seq1	2618	2319	113.3	2.54e-06	591.64	11.74
contig25928_seq1	361	62	3	9.55e-07	585.36	100
contig16277_seq1	608	309	15	1.96e-06	584.7	100
contig14545_seq1	1082	783	38	2.32e-06	582.41	100
contig8402_seq1	3155	2856	138.06	2.54e-06	580.5	21.1
contig18639_seq1	613	314	15	1.94e-06	579.47	100
contig23114_seq1	362	63	3	9.5e-07	577.62	100
contig26112_seq1	320	21	1	4.15e-07	573.6	100
contig16545_seq1	1215	916	42	2.24e-06	571.96	100
contig15467_seq1	1316	1017	46.5	2.25e-06	566.6	61.16
contig14371_seq1	1798	1499	68	2.31e-06	566.09	100
contig12531_seq1	2744	2445	110.4	2.36e-06	565.58	61.83
contig14989_seq1	3324	3025	135	2.35e-06	565.18	100
contig14920_seq1	855	556	24.52	2.01e-06	565.18	73.91
contig15194_seq1	2780	2481	108	2.27e-06	560.14	100
contig22292_seq1	322	23	1	4.09e-07	559.14	100
contig664_seq1	1220	921	3899	0.000207	558.78	100
contig5813_seq1	2053	1754	731.79	2.14e-05	557.66	94.37
contig5873_seq1	3436	3137	1290	2.17e-05	557.16	100
contig5700_seq1	2101	1802	731.21	2.09e-05	557.08	81.38
contig4873_seq1	3454	3155	1271	2.12e-05	555.05	100
contig5796_seq1	1820	1521	606	2.03e-05	553.56	100
contig6000_seq1	2159	1860	741	2.05e-05	552.03	100
contig5595_seq2	2369	2070	811.64	2.03e-05	546.03	88.26
contig808_seq1	1928	1629	6266	0.000197	545.87	100
contig680_seq1	1651	1352	5182	0.000193	545.54	100
contig600_seq1	3528	3229	12104	0.000198	544.25	100
contig591_seq1	1108	809	3019	0.000179	542.96	100
contig19690_seq1	318	19	7	2.95e-06	542.49	100
contig5640_seq1	3008	2709	998	1.93e-05	541.24	100
contig832_seq1	1599	1300	4725	0.000183	535.39	100
contig5649_seq2	2420	2121	779.7	1.91e-05	533.69	88.26
contig6178_seq1	1031	732	264.29	1.71e-05	531.8	92.87
contig6648_seq1	1268	969	349	1.77e-05	530.07	100
contig6027_seq1	4454	4155	1494	1.91e-05	529.25	100
contig7615_seq1	1363	1064	378	1.76e-05	526.94	100
contig5555_seq1	1655	1356	476.82	1.78e-05	523.71	93.98
contig4373_seq1	2010	1711	575.89	1.73e-05	522.6	90.67
contig27225_seq1	308	9	3	1.36e-06	520.66	100
contig5495_seq1	2300	2001	655	1.69e-05	520.16	100
contig770_seq1	858	559	1764	0.000144	519.75	100
contig6679_seq1	3661	3362	1027	1.61e-05	516.73	100
contig6712_seq1	561	262	80	1.18e-05	514.61	100
contig6293_seq1	1665	1366	416.49	1.54e-05	514.59	89.12
contig20759_seq1	319	20	6	2.51e-06	514.53	100
contig7599_seq2	1031	732	219	1.42e-05	512.89	62.93
contig1931_seq1	2755	2456	734	1.56e-05	509.44	100
contig7041_seq1	1815	1516	452	1.52e-05	505.7	100
contig6851_seq1	1969	1670	493	1.51e-05	505.43	100
contig6187_seq2	2816	2517	735.64	1.53e-05	505.02	78.91
contig8694_seq1	1029	730	210	1.37e-05	503.74	100
contig7768_seq1	1550	1251	358	1.44e-05	501.83	100
contig22527_seq1	306	7	2	9.23e-07	499.06	100
contig6440_seq1	1514	1215	342.48	1.41e-05	498.04	77.15
contig1103_seq1	1637	1338	3618	0.000136	493.94	100
contig988_seq1	2046	1747	4660	0.000137	488.23	100
contig1443_seq1	1216	917	2385	0.000127	487.03	100
contig8417_seq1	2312	2013	566	1.45e-05	484.7	100
contig8477_seq1	1414	1115	311	1.39e-05	484.32	100
contig17385_seq1	317	18	5	2.12e-06	480.81	100
contig5766_seq1	1876	1577	433	1.4e-05	478.31	100
contig9154_seq1	814	515	141	1.23e-05	478.08	100
contig22661_seq1	322	23	6	2.45e-06	475.19	100
contig1269_seq1	1301	1002	2595	0.000127	474.5	100
contig1068_seq1	1321	1022	2638	0.000127	471.74	100
contig1451_seq1	836	537	1386	0.000117	468.42	100
contig872_seq1	1092	793	2008	0.000121	468.03	100
contig9669_seq2	994	695	180	1.22e-05	465.68	63.6
contig2240_seq3	3260	2961	766.45	1.36e-05	464.49	24.71
contig4522_seq6	2974	2675	691.28	1.35e-05	462.6	60.3
contig8708_seq1	1004	705	182	1.22e-05	461.85	100
contig9411_seq1	879	580	148	1.17e-05	461.03	100
contig7341_seq1	2686	2387	603	1.32e-05	460.77	100
contig9234_seq1	852	553	136	1.12e-05	459.75	100
contig9872_seq1	655	356	87	1.02e-05	459.64	100
contig13740_seq1	340	41	10	3.62e-06	459.27	100
contig3938_seq1	752	453	109.07	1.06e-05	459.22	30.53
contig2264_seq1	312	13	299	0.000132	459.16	100
contig2029_seq1	643	344	779	9.39e-05	455.79	100
contig1122_seq1	1668	1369	3056	0.000113	454.79	100
contig5337_seq3	2400	2101	495.42	1.22e-05	453.09	52.89
contig25372_seq1	316	17	4	1.71e-06	452.31	100
contig8380_seq1	1338	1039	243	1.15e-05	451.24	100
contig25604_seq1	312	13	3	1.32e-06	451.04	100
contig8796_seq1	1632	1333	306	1.16e-05	449.3	100
contig8328_seq1	2683	2384	540	1.18e-05	448.71	100
contig8461_seq10	441	142	31	6.75e-06	447.57	19.46
contig10245_seq1	862	563	122	9.91e-06	447.36	100
contig19131_seq1	581	282	12.14	1.7e-06	447.17	45.23
contig20433_seq1	533	234	10	1.59e-06	445.21	100
contig24388_seq1	393	94	4	1.08e-06	443.71	100
contig17340_seq1	1099	800	34	2.04e-06	441.73	100
contig6187_seq3	545	246	10.22	1.57e-06	440.73	11.21
contig26503_seq1	396	97	4	1.06e-06	440.14	100
contig16392_seq1	1272	973	40	2.02e-06	440.02	100
contig25033_seq1	372	73	3	8.98e-07	438.78	100
contig14805_seq1	691	392	16	1.74e-06	435.26	22.66
contig21074_seq1	447	148	6	1.28e-06	431.74	100
contig8560_seq3	378	79	3.17	9.18e-07	430.41	2.95
contig23766_seq1	425	126	5	1.16e-06	429.56	100
contig11971_seq16	539	240	9.52	1.49e-06	428.37	20.45
contig15351_seq2	495	196	7.77	1.39e-06	428.28	66.55
contig25477_seq1	401	102	4	1.03e-06	428.04	100
contig27069_seq1	376	77	3	8.79e-07	425.36	100
contig9816_seq3	1716	1417	53.46	1.91e-06	425.13	10.56
contig18577_seq1	486	187	7	1.29e-06	424.95	100
contig6293_seq2	1495	1196	44.51	1.86e-06	423.35	10.88
contig12912_seq2	898	599	22.31	1.72e-06	423.21	21
contig5099_seq2	966	667	24.66	1.73e-06	422.03	7.36
contig6187_seq1	2851	2552	93.14	1.91e-06	421.58	9.87
contig19131_seq2	382	83	2.97	8.45e-07	420.01	37.5
contig19953_seq1	471	172	6	1.17e-06	419.91	100
contig4373_seq2	1893	1594	55.11	1.77e-06	419.85	9.33
contig26139_seq1	419	120	4	9.54e-07	419.59	100
contig17747_seq1	1079	780	26	1.6e-06	418.99	100
contig9926_seq2	712	413	13.63	1.43e-06	418.7	3.06
contig8461_seq1	840	541	17.92	1.51e-06	416.28	2.95
contig14770_seq4	667	368	12.11	1.39e-06	415.97	19.02
contig15118_seq1	984	685	22	1.51e-06	415.89	100
contig19302_seq1	864	565	18	1.46e-06	414.65	100
contig20704_seq1	426	127	4	9.26e-07	413.34	100
contig11279_seq2	3444	3145	98.7	1.65e-06	412.81	31.59
contig20881_seq1	622	323	10	1.26e-06	411.98	100
contig18325_seq1	864	565	17	1.38e-06	411.56	100
contig18456_seq1	900	601	18	1.38e-06	410.55	100
contig17625_seq1	768	469	14	1.32e-06	410.19	100
contig20710_seq1	837	538	16	1.35e-06	408.84	100
contig22339_seq1	505	206	6	1.04e-06	408.35	100
contig26169_seq1	436	137	4	8.88e-07	408.14	100
contig15467_seq2	523	224	6.5	1.07e-06	407.55	38.84
contig8461_seq6	543	244	7.08	1.1e-06	406.48	2.58
contig15811_seq2	497	198	5.57	9.91e-07	405.56	58.04
contig12531_seq2	2330	2031	56.6	1.44e-06	404.99	38.17
contig19903_seq1	1489	1190	33	1.39e-06	403.82	100
contig6178_seq2	541	242	6.71	1.04e-06	400.84	7.13
contig25600_seq1	479	180	5	9.45e-07	399.31	100
contig15790_seq1	1164	865	23.37	1.31e-06	398.24	55.56
contig25011_seq1	522	223	6	9.87e-07	395.05	100
contig8560_seq1	641	342	9	1.09e-06	393.58	1.94
contig10175_seq2	1097	798	21.03	1.26e-06	392.95	8.16
contig20503_seq1	829	530	14	1.2e-06	392.51	100
contig11971_seq5	1395	1096	28.07	1.27e-06	388.26	13.18
contig26061_seq1	416	117	3	7.25e-07	387.84	100
contig23688_seq1	455	156	4	8.25e-07	387.31	100
contig5337_seq1	4510	4211	105.46	1.33e-06	386.64	5.63
contig5813_seq2	1348	1049	26.21	1.23e-06	385.14	5.63
contig25709_seq1	543	244	6	9.28e-07	384.81	100
contig22263_seq1	669	370	9	1.03e-06	384.73	100
contig5099_seq3	810	511	12.34	1.09e-06	382.08	4.82
contig24892_seq1	383	84	2	5.65e-07	381.9	100
contig24254_seq1	386	87	2	5.57e-07	381.73	100
contig20627_seq1	475	176	4	7.67e-07	380.58	100
contig5555_seq2	1155	856	19.18	1.08e-06	378.33	6.02
contig23309_seq2	477	178	3.87	7.37e-07	377.78	61.35
contig15790_seq2	883	584	12.63	9.94e-07	376.36	44.44
contig26623_seq1	441	142	3	6.53e-07	376.18	100
contig26185_seq1	394	95	2	5.35e-07	375.47	100
contig15811_seq1	565	266	5.43	7.91e-07	372.82	41.96
contig23092_seq1	599	300	6	8.01e-07	372.32	100
contig15351_seq1	813	514	10.23	8.96e-07	371.1	33.45
contig8402_seq3	1237	938	18.53	9.66e-07	370.92	8.61
contig9816_seq4	1179	880	17.12	9.44e-07	370.82	5.46
contig9405_seq1	892	593	11.4	8.86e-07	370.59	8.26
contig26525_seq1	509	210	4	6.85e-07	370.53	100
contig23734_seq1	776	477	9	8.38e-07	370.08	100
contig14770_seq3	670	371	6.89	7.84e-07	369.2	10.76
contig2240_seq1	3384	3085	55.22	9.43e-07	368.88	1.71
contig10175_seq3	990	691	12.24	8.35e-07	367.66	5.48
contig26558_seq1	412	113	2	4.92e-07	366.75	100
contig9738_seq2	780	481	8.38	7.75e-07	365.62	8.8
contig23453_seq1	656	357	6	7.03e-07	365.4	100
contig19131_seq3	353	54	0.89	2.97e-07	365.37	17.27
contig14920_seq2	717	418	6.48	6.71e-07	365.33	26.09
contig5337_seq5	2302	2003	28.44	7.34e-07	362.89	3.2
contig26568_seq1	442	143	2	4.34e-07	361.95	100
contig23309_seq1	602	303	4.13	5.48e-07	361.39	38.65
contig11971_seq2	2935	2636	34.33	6.82e-07	361.39	6.7
contig11971_seq13	949	650	8.42	6.06e-07	361.3	6.7
contig6440_seq3	1192	893	10.92	5.95e-07	360.99	3.37
contig9816_seq5	1074	775	9.36	5.78e-07	360.97	3.4
contig11971_seq11	1233	934	9.1	4.76e-07	360.86	5.03
contig11971_seq9	1253	954	8.6	4.41e-07	360.3	4.69
contig6440_seq4	977	678	5.41	3.75e-07	359.72	2.19
contig7599_seq4	439	140	1	2.19e-07	358.86	1.5
contig4522_seq4	3247	2948	20.76	3.7e-07	358.09	1.67
contig10003_seq1	711	412	2.65	2.78e-07	357.31	5.47
contig9816_seq2	2976	2677	16.24	3.18e-07	356.2	1.7
contig11971_seq4	1501	1202	6.49	2.7e-07	355.6	2.79
contig11278_seq2	2261	1962	8.34	2.2e-07	351.64	3.82
contig11971_seq8	1264	965	3.35	1.7e-07	351.37	1.79
contig11971_seq10	1244	945	3.24	1.68e-07	351.04	1.79
contig10810_seq1	3442	3143	8.45	1.42e-07	350.73	2.4
contig10810_seq2	3325	3026	5.73	9.97e-08	350.63	1.8
#Total fragments mapped to transcriptome: 21640558.5699999					348.82
					347.58
contig9505_seq1	484	185	66	1.23e-05	347.3	100
contig24469_seq1	362	63	5	1.58e-06	346.57	100
contig9665_seq1	3643	3344	264.02	4.17e-06	346.43	49.39
contig9665_seq2	3559	3260	263.98	4.27e-06	344.95	50.61
contig3670_seq1	2120	1821	1171	3.31e-05	344.9	100
contig10176_seq1	985	686	141	9.68e-06	344.67	100
contig24204_seq1	357	58	4	1.3e-06	342.54	100
contig22347_seq1	558	259	7	1.04e-06	341.24	100
contig8250_seq1	1011	712	119.4	7.94e-06	341.1	60.55
contig8250_seq2	906	607	21.31	1.62e-06	340.35	12.66
contig8250_seq3	583	284	4.91	6.83e-07	340.22	6.25
contig8250_seq4	411	112	6.38	1.58e-06	338.88	20.55
contig16902_seq1	1295	996	38	1.88e-06	338.87	100
contig759_seq3	1297	998	343.44	1.69e-05	338.82	5.58
contig759_seq4	1271	972	3034.56	0.000153	337.13	50.59
contig759_seq5	771	472	308	2.89e-05	336.67	10.57
contig759_seq6	639	340	310	3.77e-05	336.14	14.77
contig759_seq7	413	114	130	3.18e-05	336.11	18.48
contig20363_seq1	351	52	9	3.04e-06	335.56	100
contig9802_seq1	1228	929	145	7.62e-06	334.4	100
contig26171_seq1	311	12	2	8.88e-07	334.18	100
contig25980_seq1	705	406	8	8.48e-07	333.97	100
contig3599_seq1	937	638	709	5.18e-05	331.97	100
contig18767_seq1	427	128	8	1.84e-06	331.35	100
contig21756_seq1	329	30	6	2.34e-06	330.52	100
contig10490_seq1	319	20	15	6.27e-06	330.49	100
contig4772_seq1	1913	1614	691	2.19e-05	329.05	100
contig3768_seq1	1281	982	658	3.29e-05	325.77	100
contig9218_seq1	1971	1672	264	8.08e-06	325.44	100
contig20014_seq1	1049	750	24	1.52e-06	323.81	100
contig24970_seq1	368	69	6	1.84e-06	323.52	100
contig17248_seq1	846	547	27	2.25e-06	323.47	23.36
contig17248_seq2	531	232	2.25	3.61e-07	323.47	4.61
contig17248_seq3	517	218	4.75	7.93e-07	323.47	10.35
contig17248_seq4	437	138	1	2.21e-07	322.49	3.38
contig17248_seq5	377	78	4.99	1.45e-06	322.41	30.33
contig17248_seq6	333	34	2.01	7.61e-07	321.55	27.97
contig14315_seq1	1746	1447	78	2.73e-06	321.09	100
contig6242_seq1	986	687	58.97	4.04e-06	321.08	5.45
contig6242_seq2	888	589	72.17	5.64e-06	320.97	7.77
contig6242_seq3	637	338	12.68	1.55e-06	320.87	2.38
contig6242_seq4	591	292	22.11	3.01e-06	320.42	4.81
contig6242_seq5	574	275	31.75	4.52e-06	320.36	7.33
contig6242_seq6	433	134	8.75	1.97e-06	320.12	4.15
contig6242_seq7	407	108	29.57	7.44e-06	319.88	17.37
contig6242_seq8	304	5	4	1.88e-06	318.85	50.76
contig25335_seq1	397	98	5	1.32e-06	318.7	100
contig25791_seq1	343	44	3	1.06e-06	318.68	100
contig24053_seq1	320	21	2	8.3e-07	318.38	100
contig21662_seq1	340	41	4	1.45e-06	317.51	100
contig24867_seq1	405	106	1.9	4.82e-07	317.3	41.29
contig24867_seq2	381	82	2.1	6e-07	315.95	58.71
contig9450_seq3	535	236	22.95	3.63e-06	315.56	1.43
contig9450_seq4	332	33	21	8.01e-06	315.34	9.36
contig9450_seq5	302	3	18	8.59e-06	314.22	88.28
contig21171_seq1	614	315	9	1.16e-06	313.36	100
contig15684_seq1	626	327	14	1.75e-06	313.25	100
contig8730_seq1	538	239	80	1.26e-05	313.2	20.93
contig8730_seq2	415	116	7	1.7e-06	312.08	3.77
contig8730_seq3	343	44	53	1.88e-05	311.91	75.3
contig2731_seq1	1716	1417	1673	5.98e-05	311.91	100
contig5961_seq1	2155	1856	615	1.71e-05	310.26	100
contig11211_seq1	792	493	33	2.99e-06	310.06	46.68
contig11211_seq2	574	275	21	2.99e-06	309.77	53.32
contig25815_seq1	444	145	6	1.29e-06	308.26	100
contig22126_seq1	363	64	6	1.89e-06	308.06	100
contig9314_seq1	502	203	79	1.38e-05	307.75	100
contig5199_seq1	1458	1159	673	2.9e-05	307.73	100
contig9392_seq1	525	226	71	1.16e-05	307.54	100
contig21961_seq1	465	166	4	7.95e-07	306.45	100
contig23086_seq1	584	285	7	9.7e-07	305.69	100
contig25274_seq1	362	63	3	9.5e-07	305.5	100
contig13447_seq1	324	25	14	5.64e-06	303.49	100
contig10539_seq1	571	272	50	7.17e-06	303.39	100
contig21031_seq1	354	55	5	1.66e-06	302.05	100
contig22844_seq1	364	65	5	1.56e-06	301.07	100
contig24105_seq1	399	100	5	1.31e-06	300.79	100
contig18117_seq1	1354	1055	38	1.78e-06	300.38	100
contig4786_seq1	991	692	528	3.6e-05	300.36	100
contig10938_seq1	1087	788	148	9e-06	300.36	100
contig17275_seq1	392	93	11	2.97e-06	299.24	100
contig586_seq1	1131	832	4849	0.000281	299	100
contig5254_seq1	2179	1880	714	1.96e-05	298.58	100
contig8946_seq1	623	324	86	1.08e-05	297.98	100
contig18698_seq1	522	223	12.64	2.08e-06	297.6	62.09
contig18698_seq2	483	184	6.36	1.19e-06	297.59	37.91
contig25129_seq1	347	48	2	6.92e-07	297.16	100
contig15044_seq1	517	218	3	5.01e-07	296.84	100
contig3421_seq1	802	503	561	5e-05	296.36	100
contig21005_seq1	349	50	6	2.05e-06	294.51	100
contig23492_seq1	690	391	9	9.83e-07	292.66	100
contig21999_seq1	480	181	8	1.51e-06	291.92	100
contig23180_seq1	502	203	9	1.58e-06	291.68	100
contig19927_seq1	470	171	5	9.76e-07	291.54	100
contig21891_seq1	734	435	12	1.2e-06	290.94	100
contig13079_seq1	2050	1751	54.76	1.61e-06	290.35	42.27
contig13079_seq2	1919	1620	69.24	2.18e-06	289.86	57.73
contig9590_seq1	3567	3268	473	7.64e-06	289.15	100
contig1017_seq1	1882	1583	5500	0.000177	288.99	100
contig4963_seq1	1372	1073	535.04	2.47e-05	288.97	92.31
contig4963_seq2	1357	1058	43.96	2.06e-06	288.45	7.69
contig13199_seq1	1610	1311	106	4.07e-06	288.26	100
contig7580_seq1	2215	1916	428	1.15e-05	287.65	100
contig15300_seq1	873	574	23	1.84e-06	287.21	100
contig16840_seq1	575	276	16.19	2.3e-06	287.16	52.62
contig16840_seq2	485	186	9.81	1.82e-06	287.11	47.38
contig8577_seq1	321	22	6	2.47e-06	286.91	100
contig24060_seq1	331	32	3	1.15e-06	286.9	59.23
contig24060_seq2	330	31	2	7.73e-07	286.86	40.77
contig14057_seq1	742	443	35	3.46e-06	286.84	100
contig16729_seq1	805	506	28	2.49e-06	286.51	100
contig9087_seq1	1712	1413	287	1.03e-05	286.13	100
contig8896_seq1	1360	1061	274	1.28e-05	285.78	100
contig12689_seq1	450	151	22	4.62e-06	285.56	100
contig12411_seq1	379	80	18.13	5.23e-06	285.24	21.39
contig12411_seq2	320	21	11	4.56e-06	284.19	49.44
contig12411_seq3	318	19	5.87	2.47e-06	283.77	29.17
contig6858_seq1	1284	985	329	1.64e-05	283.74	100
contig17604_seq1	377	78	5	1.46e-06	282.85	100
contig24200_seq1	385	86	6	1.68e-06	282.3	100
contig8003_seq1	1207	908	263	1.41e-05	282.25	100
contig20407_seq1	304	5	4	1.88e-06	281.98	100
contig17442_seq1	992	693	29	1.97e-06	281.83	100
contig12188_seq1	3201	2902	229	4.15e-06	281.82	100
contig5007_seq1	760	461	220	2.11e-05	281.41	100
contig26237_seq1	317	18	2	8.48e-07	280.22	100
contig3296_seq1	2028	1729	1393	4.13e-05	280.2	100
contig7696_seq1	1657	1358	459	1.71e-05	279.7	100
contig13731_seq1	508	209	17	2.92e-06	279.51	100
contig233_seq1	1008	709	8579	0.000572	279.18	100
contig5404_seq1	3230	2931	365.79	6.56e-06	278.89	27.89
contig5404_seq2	1870	1571	507.21	1.65e-05	278.51	72.11
contig9423_seq1	1700	1401	302	1.09e-05	277.98	100
contig13278_seq1	1332	1033	20.14	9.62e-07	277.62	26.09
contig13278_seq2	1203	904	25.86	1.39e-06	277.26	38.26
contig13278_seq6	674	375	10	1.13e-06	277.14	35.65
contig14330_seq1	1088	789	54	3.28e-06	276.76	100
contig5717_seq1	1550	1251	579	2.32e-05	276.61	100
contig1043_seq1	1257	958	1627.23	8.32e-05	276.16	66.82
contig1043_seq2	1245	946	797.77	4.13e-05	276.16	33.18
contig3720_seq1	1193	894	737	4.01e-05	276.06	100
contig17946_seq1	813	514	23	2.02e-06	276	100
contig10667_seq1	1107	808	37.05	2.2e-06	275.27	3.6
contig10667_seq2	855	556	11.95	9.81e-07	275.14	1.68
contig10667_seq4	593	294	8.57	1.16e-06	274.65	2.3
contig10667_seq5	577	278	15.43	2.18e-06	274.42	4.35
contig10667_seq7	487	188	6	1.1e-06	274.36	2.5
contig10667_seq8	479	180	14	2.65e-06	274.34	6.1
contig10667_seq9	365	66	9	2.8e-06	274.1	10.71
contig10667_seq10	335	36	9	3.36e-06	273.32	19.64
contig10667_seq11	315	16	10	4.31e-06	272.86	49.11
contig13457_seq1	594	295	30	4.06e-06	272.64	100
contig20225_seq1	475	176	8	1.53e-06	272.32	100
contig2225_seq1	1183	884	1309	7.19e-05	272.26	100
contig14576_seq1	384	85	14	3.94e-06	272.14	100
contig7430_seq1	1426	1127	417	1.84e-05	272.12	100
contig26774_seq1	324	25	4	1.61e-06	271.82	100
contig5912_seq1	1131	832	35.09	2.03e-06	271.23	8.49
contig5912_seq2	990	691	270.59	1.85e-05	270.15	78.76
contig5912_seq3	462	163	10.32	2.07e-06	269.65	12.75
contig10321_seq1	1927	1628	252	7.91e-06	269.31	100
contig22434_seq1	616	317	10	1.28e-06	268.89	100
contig7709_seq1	3850	3551	362.4	5.4e-06	268.46	94.97
contig7709_seq2	3745	3446	18.6	2.85e-07	267.76	5.03
contig4591_seq1	715	416	26.32	2.74e-06	267.03	3.7
contig4591_seq2	655	356	59	6.93e-06	266.46	9.7
contig4591_seq3	512	213	40.68	6.9e-06	264.86	11.18
contig4591_seq4	511	212	49.04	8.35e-06	264.85	13.53
contig4591_seq5	497	198	51.48	9.16e-06	264.51	15.2
contig4591_seq6	472	173	17	3.29e-06	264.14	5.75
contig4591_seq7	359	60	5.48	1.76e-06	264.14	5.34
contig4591_seq8	345	46	28	9.81e-06	263.29	35.61
contig22755_seq1	655	356	7	8.22e-07	260.81	100
contig9322_seq1	1412	1113	220	9.82e-06	260.27	100
contig4821_seq1	454	155	165	3.41e-05	259.93	100
contig12145_seq1	1640	1341	143.59	5.4e-06	258.4	92.7
contig12145_seq2	1181	882	7.41	4.08e-07	258.37	7.3
contig14632_seq1	684	385	13	1.44e-06	258.37	100
contig7167_seq1	906	607	225	1.71e-05	258.18	54.28
contig7167_seq2	859	560	150	1.22e-05	257.58	39.23
contig7167_seq3	592	293	13	1.77e-06	257.52	6.5
contig2407_seq1	1726	1427	1824	6.48e-05	257.51	100
contig25030_seq1	398	99	2	5.25e-07	256.46	100
contig10409_seq1	1530	1231	107.4	4.37e-06	256.06	56.68
contig10409_seq2	1065	766	10.57	6.59e-07	254.91	9
contig10409_seq3	830	531	28.03	2.39e-06	254.72	34.32
contig15184_seq1	2114	1815	25.47	7.22e-07	254.28	30.52
contig15184_seq2	2094	1795	57.53	1.65e-06	254.15	69.48
contig15481_seq1	321	22	8	3.29e-06	253.44	100
contig24257_seq1	472	173	5	9.69e-07	252.72	100
contig2718_seq1	1693	1394	1413	5.13e-05	251.78	64.13
contig2718_seq2	1253	954	541	2.78e-05	251.69	35.87
contig11427_seq1	3648	3349	335.55	5.29e-06	251.18	87.52
contig11427_seq2	2834	2535	36.45	7.52e-07	251.07	12.48
contig1165_seq1	2156	1857	4077	0.000113	250.34	100
contig13879_seq1	323	24	12	4.87e-06	250.26	100
contig1123_seq1	811	512	1110	9.76e-05	249.8	100
contig2337_seq1	1211	912	1399	7.48e-05	249.55	100
contig2022_seq1	1862	1563	2254	7.35e-05	249.48	100
contig26874_seq1	303	4	3	1.42e-06	248.24	100
contig22630_seq1	312	13	2	8.81e-07	247.85	100
contig19026_seq1	504	205	10	1.74e-06	247.11	100
contig955_seq1	2383	2084	355.01	8.83e-06	246.48	5.65
contig955_seq2	2257	1958	5570.99	0.000147	246.35	94.35
contig22773_seq1	323	24	4	1.62e-06	246.24	100
contig15863_seq1	2746	2447	97	2.07e-06	246.17	100
contig737_seq1	844	545	2201	0.000184	245.97	100
contig793_seq1	1411	1112	5066	0.000226	245.92	100
contig24218_seq1	319	20	6	2.51e-06	245.71	100
contig7783_seq1	1629	1330	311	1.18e-05	245.11	100
contig7571_seq1	884	585	208	1.64e-05	244.5	100
contig22257_seq1	788	489	14	1.28e-06	242.69	100
contig7916_seq1	2342	2043	22.46	5.69e-07	242.6	1.41
contig7916_seq2	2186	1887	40.68	1.11e-06	242.54	2.76
contig7916_seq3	2156	1857	19.23	5.34e-07	242.5	1.33
contig7916_seq4	2000	1701	14.48	4.36e-07	242.39	1.08
contig7916_seq5	1439	1140	14.44	6.31e-07	242.26	1.63
contig7916_seq6	1181	882	39.57	2.18e-06	241.81	5.72
contig7916_seq7	1021	722	19.25	1.26e-06	241.73	3.4
contig7916_seq8	995	696	156.89	1.06e-05	241.65	28.77
contig7916_seq10	546	247	48.87	7.5e-06	241.61	25.23
contig7916_seq11	448	149	7.13	1.51e-06	241.25	6.1
contig7916_seq12	395	96	17	4.53e-06	241.2	22.58
contig26634_seq1	460	161	3	6.07e-07	240.34	100
contig23101_seq1	627	328	5	6.25e-07	239.15	100
contig17081_seq1	400	101	8	2.08e-06	239.02	100
contig6713_seq1	1964	1665	358	1.1e-05	238.85	100
contig19754_seq1	636	337	11	1.35e-06	237.88	100
contig18689_seq1	641	342	5.37	6.5e-07	237.43	63.48
contig18689_seq2	479	180	1.63	3.08e-07	237.03	36.52
contig1069_seq1	1843	1544	3428	0.000113	236.89	100
contig3664_seq1	1578	1279	825	3.24e-05	236.84	100
contig898_seq1	1616	1317	4771	0.000182	236.68	100
contig7325_seq1	2081	1782	425	1.23e-05	235.91	44.69
contig7325_seq2	940	641	54.71	3.98e-06	235.86	15.98
contig7325_seq4	636	337	26.09	3.19e-06	235.31	14.52
contig7325_seq5	539	240	15.13	2.37e-06	234.4	11.8
contig7325_seq6	473	174	12.07	2.33e-06	234.27	13.02
contig11426_seq1	3035	2736	231.73	4.44e-06	233.61	59.15
contig11426_seq2	355	56	3.27	1.08e-06	233.58	40.85
contig17414_seq1	809	510	28	2.47e-06	232.98	100
contig22219_seq1	366	67	5	1.55e-06	232.46	100
contig2944_seq1	1321	1022	919	4.43e-05	231.32	100
contig15204_seq1	1020	721	37	2.43e-06	231.05	100
contig4988_seq1	2819	2520	1120	2.32e-05	230.99	100
contig5376_seq1	2409	2110	813	2e-05	230.97	100
contig9486_seq1	1004	705	44.82	3e-06	230.75	22.29
contig9486_seq2	965	666	93.24	6.57e-06	230.71	49.05
contig9486_seq3	445	146	11.94	2.56e-06	230.58	28.66
contig16116_seq1	1483	1184	53	2.24e-06	230.24	100
contig26627_seq1	311	12	3	1.33e-06	229.99	100
contig22775_seq1	353	54	3	1e-06	229.51	100
contig3816_seq1	2469	2170	1094	2.62e-05	229.42	51.14
contig3816_seq4	2443	2144	1033	2.5e-05	228.99	48.86
contig2248_seq1	1580	1281	184.9	7.26e-06	228.8	11.75
contig2248_seq2	1540	1241	295.16	1.19e-05	228.67	19.36
contig2248_seq3	1347	1048	204.16	9.63e-06	228.01	15.85
contig2248_seq4	1307	1008	656.79	3.21e-05	227.97	53.04
contig7018_seq1	3105	2806	627.33	1.17e-05	227.04	58
contig7018_seq3	523	224	36	5.91e-06	226.97	41.72
contig7327_seq1	1181	882	200	1.1e-05	226.89	100
contig19081_seq1	431	132	8	1.81e-06	226.22	100
contig11474_seq1	3577	3278	390.52	6.29e-06	225.33	87.6
contig11474_seq2	622	323	5.48	6.93e-07	225.13	12.4
contig518_seq1	2274	1975	9190	0.00024	224.63	100
contig6303_seq1	1236	937	101.95	5.32e-06	224.63	32.33
contig6303_seq2	1175	876	176.05	9.75e-06	224.14	59.7
contig6303_seq3	448	149	4	8.47e-07	223.76	7.97
contig14807_seq1	543	244	14.35	2.22e-06	223.48	27.39
contig14807_seq2	509	210	7.65	1.31e-06	223.35	16.92
contig14807_seq3	441	142	17	3.7e-06	223.1	55.69
contig15527_seq1	753	454	25	2.42e-06	221.84	55.58
contig15527_seq2	527	228	10	1.62e-06	221.81	44.42
contig455_seq1	1576	1277	7744	0.000305	221.2	100
contig36_seq1	2141	1842	2989.33	8.36e-05	220.77	2.54
contig36_seq2	1331	1032	63809.7	0.00305	220.57	96.84
contig1139_seq1	2444	2145	4510	0.000109	220.08	100
contig26654_seq1	414	115	3	7.31e-07	219.66	100
contig1025_seq1	1174	875	3429	0.00019	218.76	100
contig20901_seq1	356	57	4	1.31e-06	218.7	100
contig20595_seq1	634	335	11	1.35e-06	218.5	100
contig25689_seq1	341	42	4	1.44e-06	218.38	100
contig7213_seq1	1236	937	371	1.94e-05	218.23	100
contig15509_seq1	1019	720	29.77	1.96e-06	217.29	81.28
contig15509_seq2	853	554	5.23	4.31e-07	216.92	18.72
contig14866_seq1	368	69	3	9.18e-07	216.73	100
contig21111_seq1	481	182	7	1.31e-06	216.02	100
contig24616_seq1	320	21	3	1.24e-06	215.92	100
contig2942_seq1	1951	1652	1271	3.94e-05	215.85	100
contig14830_seq1	559	260	25	3.7e-06	215.81	100
contig12850_seq1	1346	1047	98	4.62e-06	215.81	100
contig3052_c2_seq1	405	106	3	7.62e-07	215.41	100
contig15639_seq1	2106	1807	93	2.65e-06	215.02	100
contig22222_seq1	369	70	4	1.22e-06	214.87	100
contig15190_seq1	797	498	25.74	2.31e-06	214.63	37.34
contig15190_seq2	703	404	13.26	1.41e-06	213.49	23.75
contig15190_seq3	645	346	6.4	7.68e-07	213.04	13.28
contig15190_seq4	570	271	9.6	1.38e-06	212.83	25.62
contig7233_seq1	1522	1223	371	1.52e-05	212.67	100
contig15052_seq1	712	413	15.12	1.58e-06	212.63	57.68
contig15052_seq2	703	404	10.88	1.16e-06	211.95	42.32
contig12936_seq1	1085	786	34.05	2.08e-06	211.94	9.05
contig12936_seq2	1037	738	26.78	1.73e-06	211.77	7.61
contig12936_seq3	991	692	14.17	9.65e-07	211.36	4.3
contig12936_seq4	573	274	20	2.85e-06	211.32	15.26
contig12936_seq5	442	143	15	3.25e-06	211.32	21.96
contig12936_seq6	354	55	11	3.65e-06	210.98	41.83
contig7617_seq1	460	161	90	1.82e-05	210.69	100
contig8944_seq1	1266	967	204.74	1.04e-05	210.52	11.38
contig8944_seq3	879	580	33.26	2.63e-06	210.44	3.08
contig8944_seq4	846	547	33	2.75e-06	209.72	3.25
contig8944_seq5	613	314	41	5.29e-06	209.71	7.02
contig8944_seq6	314	15	21	9.11e-06	209.58	75.27
contig9806_seq1	389	90	43	1.18e-05	209.39	100
contig19310_seq1	313	14	3	1.31e-06	208.5	100
contig22855_seq1	385	86	6	1.68e-06	208.26	100
contig3095_seq1	2231	1932	55.66	1.49e-06	208.19	3.45
contig3095_seq2	2198	1899	365.71	9.93e-06	208.04	23.07
contig3095_seq3	2138	1839	186.9	5.23e-06	207.86	12.19
contig3095_seq4	2105	1806	923.73	2.63e-05	207.8	61.29
contig22607_seq1	371	72	3	9.03e-07	207.78	100
contig16750_seq1	486	187	15	2.77e-06	207.77	100
contig16642_seq1	853	554	16.78	1.38e-06	207.62	90.32
contig16642_seq2	669	370	1.22	1.39e-07	206.98	9.68
contig969_seq1	1542	1243	4628	0.000187	206.75	100
contig761_seq1	548	249	1550	0.000237	206.15	100
contig9848_seq1	1267	968	180	9.12e-06	205.33	100
contig3764_seq1	2357	2058	1336	3.36e-05	205.05	100
contig12728_seq1	342	43	4	1.43e-06	204.92	100
contig4913_seq1	2550	2251	830	1.92e-05	204.76	100
contig2726_seq1	1395	1096	1548	7.01e-05	204.11	100
contig9687_seq1	1670	1371	252	9.29e-06	203.98	37.03
contig9687_seq3	331	32	10	3.84e-06	203.84	62.97
contig18748_seq1	421	122	6.21	1.47e-06	203.54	58.9
contig18748_seq2	406	107	3.79	9.57e-07	203.41	41.1
contig18126_seq1	421	122	10	2.36e-06	203.38	100
contig13190_seq1	1952	1653	134	4.15e-06	202.96	100
contig17646_seq1	635	336	10	1.23e-06	202.69	100
contig20311_seq1	598	299	10	1.34e-06	202.62	100
contig23392_seq1	973	674	15	1.05e-06	202.03	100
contig1636_seq1	3995	3696	4682	6.71e-05	202.02	100
contig24960_seq1	554	255	5	7.5e-07	201.53	100
contig15762_seq1	395	96	12	3.19e-06	201.34	100
contig1867_seq1	1980	1681	3294	0.0001	201.06	100
contig18221_seq1	363	64	6	1.89e-06	200.61	100
contig14164_seq1	316	17	18	7.69e-06	200.61	100
contig8047_seq1	1724	1425	356	1.27e-05	200.6	100
contig12787_seq1	1276	977	117	5.88e-06	200.24	100
contig23664_seq1	435	136	2	4.46e-07	199.97	100
contig2311_seq1	1760	1461	2011	6.99e-05	199.9	100
contig22385_seq1	378	79	4	1.16e-06	199.69	100
contig5334_seq1	2628	2329	948	2.12e-05	199.03	100
contig5780_seq1	1750	1451	543	1.9e-05	198.82	100
contig6936_seq1	1056	757	334	2.1e-05	198.73	100
contig4889_seq1	1234	935	589	3.08e-05	197.81	100
contig2086_seq1	538	239	188	2.95e-05	197.61	100
contig21282_seq1	621	322	8	1.01e-06	197.31	100
contig8752_seq1	1667	1368	267	9.86e-06	197.1	100
contig25692_seq1	335	36	3	1.12e-06	197.02	100
contig7652_seq1	10204	9905	461.43	2.51e-06	196.83	5.47
contig7652_seq3	6246	5947	242.94	2.19e-06	196.62	4.8
contig7652_seq9	1445	1146	36.66	1.59e-06	196.24	3.76
contig7652_seq11	342	43	31	1.11e-05	195.82	84.67
contig26636_seq1	313	14	3	1.31e-06	195.81	100
contig8022_seq1	1000	701	235	1.58e-05	195.63	100
contig17111_seq1	353	54	5	1.67e-06	195.62	100
contig14312_seq1	317	18	1	4.24e-07	195.59	100
contig18679_seq1	891	592	20	1.56e-06	195.3	100
contig21949_seq1	385	86	0.5	1.4e-07	194.89	50
contig21949_seq2	385	86	0.5	1.4e-07	194.88	50
contig18960_seq1	486	187	2	3.69e-07	194.8	100
contig7710_seq1	429	130	37	8.46e-06	194.54	100
contig3024_seq1	1079	780	611	3.75e-05	194.33	100
contig2181_seq1	601	302	325	4.32e-05	194.32	100
contig10386_seq2	3439	3140	331	5.56e-06	194.27	30.19
contig10386_seq3	377	78	19	5.54e-06	193.98	69.81
contig7162_seq1	328	29	15	5.88e-06	193.54	100
contig26321_seq1	339	40	2	7.28e-07	193.16	100
contig12043_seq1	867	568	34	2.74e-06	193.04	38.85
contig12043_seq2	861	562	53	4.31e-06	192.74	61.15
contig4595_seq1	2089	1790	1012	2.91e-05	192.7	100
contig1852_c1_seq1	1520	1221	1218	5e-05	192.37	100
contig24916_seq1	317	18	2	8.48e-07	192.34	100
contig8386_seq1	2200	1901	341	9.25e-06	191.95	100
contig12293_seq1	1126	827	29.05	1.69e-06	191.6	30.34
contig12293_seq2	1106	807	64.95	3.87e-06	191.34	69.66
contig22515_seq1	370	71	5	1.51e-06	190.91	100
contig26728_seq1	373	74	4	1.19e-06	190.77	100
contig5537_seq1	577	278	11.5	1.62e-06	190.49	1.29
contig5537_seq2	497	198	47.5	8.45e-06	190.38	7.46
contig5537_seq3	418	119	30.51	7.31e-06	190.1	7.97
contig5537_seq4	313	14	37.49	1.64e-05	189.8	83.28
contig111_seq1	1907	1608	29775	0.000946	189.65	100
contig12680_seq1	1072	773	68	4.21e-06	189.63	100
contig20252_seq1	595	296	13	1.75e-06	189.22	100
contig17175_seq2	849	550	21	1.74e-06	188.97	48.22
contig17175_seq3	642	343	14	1.69e-06	188.89	51.78
contig18209_seq1	1774	1475	44	1.52e-06	188.23	100
contig24472_seq1	309	10	3	1.35e-06	187.94	100
contig4153_seq1	648	349	387	4.61e-05	187.86	100
contig8825_seq1	396	97	52	1.38e-05	187.24	100
contig8782_seq1	2717	2418	425	9.17e-06	187.21	100
contig13203_seq1	2158	1859	111.26	3.08e-06	187.07	81.95
contig13203_seq2	1415	1116	14.74	6.57e-07	187.06	18.05
contig26093_seq1	340	41	3	1.08e-06	186.62	100
contig8403_seq1	1871	1572	333	1.08e-05	186.33	100
contig27167_seq1	347	48	3	1.04e-06	185.59	100
contig19132_seq1	423	124	8	1.88e-06	185.39	100
contig18132_seq1	439	140	10	2.19e-06	185.18	100
contig1403_seq1	4124	3825	364.94	5.06e-06	185.16	4.83
contig1403_seq2	4019	3720	353.8	5.04e-06	185.15	4.81
contig1403_seq3	4004	3705	2192.86	3.14e-05	184.84	29.96
contig1403_seq4	3487	3188	1022.54	1.69e-05	184.84	16.23
contig1403_seq5	3382	3083	735.01	1.26e-05	184.72	12.07
contig1403_seq8	1434	1135	719.85	3.16e-05	184.27	32.1
contig22746_seq1	347	48	4	1.38e-06	184.05	100
contig4143_seq1	2142	1843	806.59	2.25e-05	184.03	81.6
contig4143_seq2	1317	1018	100.41	4.86e-06	183.52	18.4
contig3180_seq1	1860	1561	1244	4.06e-05	183.17	100
contig8383_seq1	597	298	43.79	5.88e-06	182.85	10.24
contig8383_seq2	492	193	50.21	9.08e-06	182.77	18.13
contig8383_seq3	341	42	15.72	5.65e-06	182.73	26.09
contig8383_seq4	314	15	5	2.17e-06	182.39	23.23
contig8383_seq5	303	4	1.28	6.05e-07	182.1	22.31
contig19712_seq1	834	535	20	1.7e-06	181.75	100
contig2450_seq1	461	162	227	4.58e-05	181.7	100
contig26416_seq1	393	94	5	1.34e-06	181.28	100
contig19319_seq1	435	136	9	2.01e-06	181.28	100
contig22655_seq1	512	213	7	1.19e-06	181.23	100
contig3719_seq1	1487	1188	1107	4.66e-05	181.09	100
contig25615_seq1	319	20	2	8.36e-07	181	100
contig724_seq1	1203	904	3860	0.000208	180.8	100
contig6673_seq1	1304	1005	296.8	1.45e-05	180.4	16.02
contig6673_seq2	1276	977	156.2	7.85e-06	180.17	8.67
contig6673_seq4	543	244	34.47	5.33e-06	178.61	7.66
contig6673_seq5	538	239	65	1.02e-05	178.41	14.75
contig6673_seq6	519	220	32.15	5.34e-06	178.39	7.92
contig6673_seq7	414	115	24	5.85e-06	178.14	11.31
contig6673_seq8	413	114	10.23	2.5e-06	177.95	4.87
contig6673_seq9	378	79	26.3	7.63e-06	177.83	18.05
contig6673_seq10	364	65	12.85	4.02e-06	177.8	10.73
contig5652_seq1	1142	843	384	2.2e-05	177.75	100
contig3401_seq1	2891	2592	757.41	1.53e-05	177.69	48.08
contig3401_seq2	2605	2306	550.22	1.24e-05	177.59	39.28
contig3401_seq3	1085	786	60.37	3.68e-06	177.58	12.64
contig11540_seq1	1882	1583	26.44	8.52e-07	177.41	12.4
contig11540_seq2	1859	1560	183.56	6e-06	177.37	87.6
contig2394_seq1	1565	1266	910.03	3.61e-05	177.15	81.44
contig2394_seq2	1519	1220	199.97	8.21e-06	177.14	18.56
contig7750_seq1	1190	891	218	1.19e-05	177.14	100
contig1933_seq1	463	164	444	8.89e-05	177.11	100
contig23743_seq1	413	114	6	1.47e-06	176.99	100
contig8223_seq1	722	423	96	9.85e-06	176.76	100
contig18806_seq1	671	372	13	1.48e-06	176.66	100
contig13757_seq1	2164	1865	77	2.13e-06	176.59	100
contig24734_seq1	374	75	6	1.78e-06	176.43	100
contig12033_seq2	302	3	12	5.72e-06	176.38	99.21
contig11570_seq1	412	113	10.93	2.69e-06	176.22	9.87
contig11570_seq2	307	8	7.07	3.24e-06	175.98	90.13
contig3714_seq1	1155	856	572	3.23e-05	175.91	17.44
contig3714_seq2	805	506	403	3.58e-05	175.73	20.78
contig3714_seq3	726	427	49.5	5.04e-06	175.52	3.03
contig3714_seq4	699	400	20.5	2.2e-06	175.41	1.34
contig3714_seq5	314	15	18	7.81e-06	175.25	31.32
contig3714_seq6	306	7	7	3.23e-06	175.23	26.1
contig21048_seq1	609	310	10	1.3e-06	175.03	100
contig9468_seq1	1071	772	21.16	1.31e-06	175.01	13.17
contig9468_seq2	994	695	125.84	8.54e-06	174.97	86.83
contig26550_seq1	437	138	5	1.11e-06	174.8	100
contig2785_seq1	1854	1555	1673	5.48e-05	174.01	100
contig1656_seq1	3323	3024	4203	7.32e-05	173.99	100
contig14332_seq1	1566	1267	67	2.66e-06	173.75	100
contig9188_seq1	2385	2086	397	9.86e-06	173.34	100
contig11449_seq1	744	445	31	3.05e-06	173.29	100
contig12854_seq1	889	590	61	4.76e-06	173.22	100
contig20516_seq1	721	422	14	1.44e-06	173.11	100
contig24124_seq1	313	14	4	1.75e-06	173.05	100
contig23944_seq1	338	39	4	1.47e-06	172.89	100
contig21073_seq1	394	95	6	1.61e-06	172.82	100
contig22582_seq1	425	126	6	1.39e-06	172.71	100
contig17709_seq1	869	570	22	1.77e-06	172.62	100
contig6355_seq1	2711	2412	894	1.93e-05	172.58	100
contig15031_seq1	377	78	6	1.75e-06	172.55	100
contig17677_seq1	2627	2328	91	2.04e-06	172.44	100
contig9076_seq1	661	362	104	1.21e-05	172.16	100
contig26100_seq1	318	19	3	1.26e-06	172.07	100
contig18302_seq1	349	50	3	1.03e-06	172.05	100
contig18969_seq1	692	393	10	1.09e-06	171.96	100
contig1966_seq1	1193	894	1319	7.17e-05	171.85	100
contig25933_seq1	439	140	6	1.32e-06	171.37	100
contig4103_seq1	2881	2582	1391	2.82e-05	171.31	100
contig15582_seq1	1318	1019	52	2.51e-06	171.17	100
contig27186_seq1	352	53	3	1.01e-06	170.9	100
contig9826_seq1	1873	1574	71.09	2.3e-06	170.73	23.56
contig9826_seq2	1751	1452	212.91	7.44e-06	170.68	76.44
contig1432_seq1	1952	1653	3213	9.95e-05	170.53	100
contig19730_seq2	505	206	10	1.73e-06	170.28	21.35
contig19730_seq3	327	28	5	1.97e-06	170.23	78.65
contig7332_seq1	2591	2292	586	1.33e-05	170.23	100
contig12308_seq1	647	348	25	2.99e-06	170.23	100
contig10802_seq1	591	292	59	8.04e-06	169.76	100
contig13763_seq1	340	41	9	3.25e-06	169.61	100
contig6721_seq1	1062	763	341	2.13e-05	169.47	100
contig9548_seq1	3032	2733	417	8e-06	169.43	100
contig16334_seq1	448	149	11	2.33e-06	169.43	100
contig5201_seq1	772	473	19	1.78e-06	169.21	100
contig8576_seq1	1677	1378	338	1.24e-05	168.87	100
contig12621_seq1	322	23	10	4.09e-06	168.71	100
contig9575_seq1	899	600	171	1.32e-05	167.95	100
contig7045_seq1	1257	958	116.22	5.94e-06	167.93	13.01
contig7045_seq2	1019	720	12.62	8.31e-07	167.71	1.88
contig7045_seq3	942	643	112.5	8.16e-06	167.62	18.73
contig7045_seq4	758	459	6.5	6.25e-07	167.6	1.51
contig7045_seq5	714	415	21.36	2.23e-06	167.56	5.52
contig7045_seq6	640	341	22.64	2.75e-06	167.4	7.12
contig7045_seq7	636	337	11.65	1.43e-06	166.86	3.71
contig7045_seq8	612	313	36.5	4.72e-06	166.35	12.5
contig7045_seq9	415	116	39	9.47e-06	166.24	36.03
contig8655_seq1	4286	3987	730.4	9.72e-06	166.18	61.47
contig8655_seq2	2293	1994	8.39	2.18e-07	165.92	1.38
contig8655_seq3	1792	1493	133.65	4.55e-06	165.6	30.04
contig8655_seq4	1734	1435	30.55	1.08e-06	165.37	7.11
contig14740_seq1	780	481	26	2.41e-06	165.27	100
contig22214_seq1	321	22	4	1.65e-06	165.19	100
contig2165_seq1	1601	1302	2028	7.84e-05	165.12	100
contig15393_seq1	358	59	6	1.94e-06	164.74	100
contig4290_seq1	1344	1045	882	4.17e-05	164.56	100
contig19897_seq1	706	407	16	1.69e-06	164.28	100
contig7881_seq1	3823	3524	638	9.58e-06	164.27	100
contig26785_seq1	408	109	4	1e-06	164.08	100
contig15378_seq1	440	141	10	2.19e-06	164.05	100
contig15017_seq1	341	42	4	1.44e-06	163.98	100
contig1731_seq1	597	298	811	0.000109	163.41	100
contig23868_seq1	501	202	7	1.23e-06	163.19	100
contig7519_seq1	423	124	45	1.05e-05	163.04	100
contig26529_seq1	353	54	2	6.67e-07	162.66	100
contig10497_seq1	560	261	53	7.82e-06	162.66	100
contig18254_seq1	581	282	9	1.26e-06	162.65	100
contig2822_seq1	738	439	643	6.41e-05	162.62	100
contig17134_seq1	835	536	16	1.35e-06	162.41	100
contig21399_seq1	700	401	12	1.28e-06	161.91	100
contig10451_seq1	2446	2147	379	9.16e-06	161.79	100
contig10224_seq1	739	440	30	2.98e-06	161.73	100
contig4061_seq1	1393	1094	865	3.92e-05	161.73	100
contig17072_seq1	1167	868	21.65	1.21e-06	161.73	68.05
contig17072_seq2	924	625	7.35	5.46e-07	161.73	31.95
contig16215_seq1	447	148	7	1.49e-06	161.66	100
contig9746_seq1	392	93	37.52	1.01e-05	161.61	12.23
contig9746_seq2	304	5	14.48	6.8e-06	161.54	87.77
contig6812_seq1	1728	1429	546.13	1.94e-05	161.45	97.95
contig6812_seq2	1417	1118	8.87	3.94e-07	161.44	2.05
contig18743_seq1	391	92	9	2.44e-06	161.36	100
contig1943_seq1	2256	1957	2518	6.65e-05	161.24	100
contig5874_seq1	1369	1070	496	2.29e-05	161.15	100
contig7348_seq1	1155	856	313	1.77e-05	161.07	100
contig1622_seq1	1120	821	1498	8.79e-05	160.55	100
contig25362_seq1	360	61	3	9.61e-07	160.39	100
contig12593_seq1	764	465	56	5.33e-06	160.25	100
contig23591_seq1	310	11	5	2.24e-06	160.14	100
contig21226_seq1	310	11	6	2.68e-06	159.71	100
contig22379_seq1	456	157	10	2.05e-06	159.71	100
contig9891_seq1	1373	1074	11.12	5.13e-07	159.63	6.32
contig9891_seq2	1360	1061	154.13	7.19e-06	159.63	88.29
contig9891_seq3	495	196	1.75	3.14e-07	159.39	5.39
contig1299_seq1	1740	1441	1208.81	4.25e-05	158.76	35.05
contig1299_seq2	1615	1316	2045.19	7.83e-05	158.66	64.95
contig17253_seq1	755	456	27	2.61e-06	158.62	100
contig5730_seq1	2131	1832	912	2.56e-05	158.45	100
contig16237_seq1	1134	835	31.24	1.81e-06	158.43	61.79
contig16237_seq2	592	293	6.76	9.18e-07	158.43	38.21
contig12877_seq1	936	637	88	6.44e-06	157.64	100
contig20821_seq1	586	287	16	2.21e-06	157.44	100
contig21826_seq1	552	253	9	1.36e-06	157.41	100
contig11101_seq1	3109	2810	218.12	4.07e-06	157.34	63.2
contig11101_seq2	937	638	28.88	2.11e-06	157.28	36.8
contig21025_seq1	328	29	2	7.84e-07	157.24	100
contig5427_seq1	1934	1635	643	2.01e-05	157.24	100
contig8908_seq1	2228	1929	413	1.11e-05	157.23	100
contig11383_seq1	2370	2071	167.21	4.18e-06	157.14	72.01
contig11383_seq2	2349	2050	37.11	9.37e-07	157.11	16.22
contig11383_seq3	1488	1189	15.68	6.59e-07	156.89	11.78
contig15426_seq1	760	461	27	2.59e-06	156.88	100
contig464_seq1	991	692	4962	0.000338	156.73	100
contig20897_seq1	346	47	6	2.09e-06	156.69	100
contig7868_seq1	3422	3123	790	1.33e-05	156.58	100
contig25745_seq1	302	3	3	1.43e-06	156.28	100
contig22185_seq1	737	438	11.26	1.12e-06	156.17	81.51
contig22185_seq2	592	293	1.74	2.36e-07	156.16	18.49
contig14715_seq1	1452	1153	49.38	2.13e-06	156.15	75.86
contig14715_seq2	1370	1071	14.62	6.76e-07	155.96	24.14
contig23000_seq1	320	21	4	1.66e-06	155.95	100
contig15661_seq1	759	460	24	2.3e-06	155.94	100
contig3821_seq1	2684	2385	1687	3.69e-05	155.78	100
contig14366_seq1	1013	714	56	3.71e-06	154.72	100
contig13376_seq1	676	377	23	2.58e-06	154.21	100
contig14705_seq1	404	105	3	7.65e-07	154.21	100
contig6326_seq1	1916	1617	11	3.48e-07	153.96	2.46
contig6326_seq2	1832	1533	68.08	2.26e-06	153.64	16.26
contig6326_seq4	1727	1428	282.22	1e-05	153.48	72.4
contig6326_seq5	1532	1233	9.39	3.82e-07	153.21	2.78
contig6326_seq6	1448	1149	16.72	7.25e-07	153.18	5.31
contig20566_seq1	321	22	5	2.06e-06	152.91	100
contig4363_seq1	1176	877	632	3.5e-05	152.88	100
contig10837_seq1	1785	1486	204	6.98e-06	152.85	100
contig6234_seq1	337	38	27	9.96e-06	152.84	100
contig17757_seq1	371	72	10	3.01e-06	152.75	76.7
contig17757_seq2	370	71	3	9.08e-07	152.6	23.3
contig6914_seq1	1106	807	376	2.24e-05	151.93	100
contig8991_seq1	435	136	59	1.32e-05	151.89	100
contig7496_seq1	2513	2214	593.66	1.39e-05	151.46	87.07
contig7496_seq2	2017	1718	68.34	2.04e-06	151.4	12.93
contig7962_seq1	1632	1333	353	1.34e-05	151.38	100
contig14354_seq1	539	240	33	5.17e-06	151.28	100
contig3682_seq1	1679	1380	1106	4.05e-05	151.02	100
contig18108_seq1	490	191	13	2.37e-06	150.78	100
contig5207_seq1	542	243	148	2.3e-05	150.76	100
contig19173_seq1	591	292	13	1.77e-06	150.69	100
contig5_seq1	805	506	321054	0.0285	150.6	100
contig5423_seq1	481	182	62.68	1.18e-05	150.44	25.21
contig5423_seq2	314	15	15.32	6.65e-06	150.23	74.79
contig10960_seq1	519	220	14	2.32e-06	150.18	100
contig7357_seq1	668	369	186	2.12e-05	150.18	100
contig19889_seq1	723	424	8.9	9.11e-07	150.16	48.99
contig19889_seq2	717	418	9.1	9.43e-07	150.15	51.01
contig24576_seq1	325	26	1	4e-07	149.85	100
contig19592_seq1	423	124	8	1.88e-06	149.73	100
contig10538_seq1	1275	976	206	1.04e-05	149.53	100
contig25112_seq1	528	229	4	6.47e-07	149.53	100
contig16391_seq1	363	64	10	3.15e-06	149.36	100
contig22715_seq1	425	126	6	1.39e-06	149.21	100
contig16885_seq1	353	54	10	3.34e-06	149.14	100
contig9727_seq1	6553	6254	383.87	3.29e-06	149.1	43.83
contig9727_seq2	2890	2591	204.13	4.12e-06	149.03	56.17
contig16870_seq1	1238	939	35	1.82e-06	149	100
contig12801_seq1	1266	967	102	5.17e-06	148.94	100
contig14388_seq1	1433	1134	57	2.5e-06	148.86	100
contig406_seq1	1844	1545	9537	0.000314	148.82	100
contig2224_seq1	2645	2346	2771	6.16e-05	148.78	100
contig4016_seq1	2379	2080	995	2.48e-05	148.73	100
contig7784_seq1	1103	804	205	1.23e-05	148.6	100
contig20916_seq1	590	291	13	1.78e-06	148.32	100
contig22358_seq1	686	387	10	1.1e-06	148.29	16.37
contig22358_seq2	337	38	5	1.84e-06	148.09	83.63
contig1515_seq1	1323	1024	1998	9.62e-05	147.99	100
contig143_seq2	2056	1757	4776.18	0.00014	147.96	9.95
contig143_seq3	1786	1487	6434.8	0.00022	147.87	15.84
contig143_seq4	1281	982	3318.27	0.000166	147.78	12.37
contig143_seq5	1067	768	1876.73	0.000117	147.5	8.95
contig143_seq7	591	292	3265.25	0.000445	147.25	40.94
contig143_seq10	396	97	274.9	7.28e-05	147.23	10.38
contig7721_seq1	1165	866	258	1.44e-05	147.21	100
contig7659_seq1	2978	2679	709	1.39e-05	146.95	100
contig17289_seq1	737	438	20	2e-06	146.88	100
contig25925_seq1	365	66	2	6.22e-07	146.64	100
contig13257_seq1	938	639	35	2.55e-06	145.85	9.87
contig13257_seq2	664	365	24	2.76e-06	145.82	11.86
contig13257_seq5	402	103	3	7.73e-07	145.77	5.27
contig13257_seq6	399	100	3	7.84e-07	145.47	5.42
contig13257_seq7	347	48	2	6.92e-07	145.38	7.53
contig13257_seq8	326	27	9	3.58e-06	145.23	60.06
contig10344_seq1	571	272	48	6.88e-06	145	100
contig20479_seq1	615	316	9	1.16e-06	144.89	100
contig3988_seq1	892	593	396	3.08e-05	144.64	100
contig19973_seq1	1001	702	19	1.28e-06	144.49	100
contig2763_seq1	1331	1032	1144	5.47e-05	144.4	100
contig5114_seq1	1299	1000	608	2.99e-05	144.31	100
contig12503_seq1	2174	1875	147	4.04e-06	144.27	100
contig14369_seq1	2542	2243	113	2.62e-06	144.15	100
contig5945_seq1	3381	3082	151.99	2.6e-06	143.96	16.2
contig5945_seq2	3309	3010	768.01	1.34e-05	143.8	83.8
contig14281_seq1	465	166	25	4.97e-06	143.74	100
contig1324_seq1	1522	1223	2354	9.64e-05	143.66	100
contig7304_seq1	3407	3108	122.85	2.08e-06	143.56	8.42
contig7304_seq2	3072	2773	510.05	9.65e-06	143.37	39.1
contig7304_seq3	2858	2559	20.4	4.17e-07	143.35	1.7
contig7304_seq4	2523	2224	137.73	3.22e-06	143.3	13.16
contig7304_seq5	873	574	80.56	6.44e-06	143.19	29.85
contig7304_seq6	666	367	13.4	1.54e-06	143.05	7.77
contig20045_seq1	519	220	1.14	1.9e-07	143.05	10.62
contig20045_seq2	410	111	4.86	1.21e-06	142.85	89.38
contig7306_seq1	1556	1257	323	1.29e-05	142.79	100
contig22348_seq1	700	401	8	8.56e-07	142.4	100
contig10632_seq2	722	423	62	6.36e-06	142.38	42.77
contig10632_seq3	479	180	16.78	3.17e-06	142.06	27.23
contig10632_seq4	447	148	11	2.34e-06	142.04	21.67
contig10632_seq5	447	148	4.22	8.96e-07	141.75	8.34
contig20957_seq1	416	117	4	9.67e-07	141.64	100
contig4950_seq1	3148	2849	251.98	4.65e-06	141.61	15.57
contig4950_seq2	3078	2779	1334.02	2.52e-05	141.58	84.43
contig23890_seq1	399	100	2	5.22e-07	141.26	100
contig10415_seq1	1984	1685	281	8.54e-06	141.19	100
contig19728_seq1	483	184	11	2.05e-06	140.88	100
contig6943_seq1	804	505	125	1.11e-05	140.84	8.49
contig6943_seq2	685	386	20.45	2.26e-06	140.57	1.82
contig6943_seq3	672	373	134.55	1.52e-05	140.04	12.37
contig6943_seq4	418	119	21.67	5.19e-06	139.87	6.24
contig6943_seq5	405	106	14.75	3.74e-06	139.71	4.77
contig6943_seq6	332	33	20.33	7.75e-06	139.59	21.13
contig6943_seq7	325	26	34.25	1.37e-05	139.56	45.18
contig632_seq1	742	443	1551	0.000153	139.49	100
contig15053_seq1	399	100	15	3.92e-06	139.44	100
contig22213_seq1	331	32	1	3.84e-07	139.09	100
contig16777_seq1	1233	934	48	2.51e-06	139.09	100
contig2321_seq1	1028	729	420	2.73e-05	138.63	53.44
contig2321_seq2	564	265	133	1.94e-05	138.63	46.56
contig2497_seq1	1479	1180	1300	5.5e-05	138.63	100
contig23971_seq1	404	105	5	1.28e-06	138.63	100
contig25801_seq1	721	422	9	9.25e-07	138.63	100
contig13296_seq2	715	416	21	2.18e-06	138.63	4.71
contig13296_seq4	663	364	18	2.08e-06	138.63	4.63
contig13296_seq5	631	332	16	1.98e-06	138.63	4.51
contig13296_seq7	440	141	14	3.06e-06	138.63	9.28
contig13296_seq8	324	25	4	1.61e-06	138.63	14.94
contig13296_seq9	315	16	1	4.31e-07	138.33	5.84
contig13296_seq10	304	5	3	1.41e-06	138.26	56.08
contig23206_seq1	307	8	4	1.83e-06	138.14	100
contig6204_seq1	2606	2307	884	2e-05	138.14	100
contig705_seq1	633	334	732	9.02e-05	138.02	100
contig4609_seq1	1014	715	564	3.73e-05	137.86	100
contig7003_seq1	2253	1954	525.07	1.39e-05	137.77	79.72
contig7003_seq2	1218	919	62.93	3.34e-06	137.67	20.28
contig13639_seq1	2686	2387	105.55	2.31e-06	137.56	67.11
contig13639_seq2	2123	1824	39.45	1.11e-06	137.46	32.89
contig4068_seq1	1990	1691	1165	3.53e-05	137.41	100
contig1919_seq1	6333	6034	4574	4.06e-05	137.4	100
contig2692_seq1	1628	1329	1375.64	5.22e-05	137.31	94.01
contig2692_seq2	728	429	28.36	2.88e-06	137.09	5.99
contig12793_seq1	1841	1542	133	4.39e-06	136.79	100
contig15968_seq1	1550	1251	56	2.25e-06	136.62	100
contig6400_seq1	1588	1289	424.67	1.66e-05	136.42	43.55
contig6400_seq2	782	483	85	7.84e-06	136.37	23.26
contig6400_seq3	714	415	33.33	3.47e-06	136.07	10.62
contig6400_seq4	340	41	7	2.53e-06	135.82	22.58
contig6342_seq1	1156	857	376	2.12e-05	135.69	100
contig194_seq1	1045	746	4827	0.000308	135.23	35.91
contig194_seq2	1029	730	8431	0.000548	134.91	64.09
contig2503_seq1	778	479	761	7.06e-05	134.85	100
contig21800_seq1	332	33	5	1.91e-06	134.75	100
contig23373_seq1	613	314	3	3.87e-07	134.67	100
contig15440_seq1	689	390	34	3.72e-06	134.64	100
contig25047_seq1	357	58	3	9.77e-07	134.59	100
contig17122_seq1	537	238	14	2.2e-06	134.55	100
contig6109_seq1	2552	2253	658.5	1.52e-05	134.52	66.91
contig6109_seq2	1049	750	108.5	6.89e-06	134.52	33.09
contig4022_seq1	5946	5647	2115	2e-05	134.41	100
contig22700_seq1	440	141	5	1.09e-06	134.34	100
contig11807_seq1	784	485	51	4.69e-06	134.3	100
contig8295_seq1	1353	1054	258	1.21e-05	134.21	100
contig17366_seq1	622	323	15	1.9e-06	133.94	100
contig3295_seq1	2027	1728	999	2.97e-05	133.82	100
contig12491_seq1	1199	900	58	3.14e-06	133.66	100
contig900_seq1	1306	1007	3453	0.000169	133.48	100
contig21135_seq1	444	145	8	1.72e-06	133.28	100
contig19777_seq1	381	82	8	2.28e-06	133.22	100
contig19830_seq1	352	53	5	1.68e-06	133.18	100
contig675_seq1	1291	992	4087	0.000203	133.05	100
contig16094_seq1	1175	876	36	1.99e-06	133.01	100
contig2127_seq1	1322	1023	1280	6.17e-05	132.81	100
contig6672_seq1	1089	790	286.77	1.74e-05	132.78	61.77
contig6672_seq2	807	508	14.23	1.26e-06	132.32	4.75
contig6672_seq3	360	61	12	3.84e-06	132.04	33.48
contig8582_seq1	704	405	155	1.65e-05	132.02	100
contig11402_seq1	570	271	53	7.62e-06	131.9	100
contig3616_seq1	3190	2891	550.98	1e-05	131.88	20.4
contig3616_seq2	2846	2547	918.12	1.89e-05	131.84	38.58
contig3616_seq3	317	18	6.9	2.93e-06	131.57	41.01
contig3277_seq1	1074	775	928	5.73e-05	131.48	100
contig21796_seq1	1173	874	18	9.99e-07	131.2	100
contig18724_seq1	430	131	8	1.82e-06	131.04	100
contig6861_seq1	3288	2989	478	8.41e-06	130.96	100
contig610_seq1	745	446	1881	0.000185	130.96	100
contig789_seq1	1109	810	3712	0.00022	130.87	100
contig2978_seq1	745	446	72.33	7.11e-06	130.75	11.48
contig2978_seq2	645	346	432.67	5.19e-05	130.3	88.52
contig25471_seq1	451	152	5	1.05e-06	130.22	100
contig24272_seq1	392	93	5	1.35e-06	130.01	100
contig4060_seq1	3582	3283	1874	3.01e-05	129.94	100
contig18410_seq1	320	21	4	1.66e-06	129.82	100
contig6013_seq1	1791	1492	615	2.1e-05	129.8	100
contig5797_seq1	2490	2191	863	2.05e-05	129.61	100
contig22932_seq1	405	106	5	1.27e-06	129.42	100
contig5521_seq1	1487	1188	563	2.37e-05	129.41	100
contig8125_seq1	2647	2348	590	1.31e-05	129.19	100
contig23719_seq1	321	22	4	1.65e-06	128.93	100
contig14679_seq1	1052	753	62	3.92e-06	128.86	100
contig7648_seq1	2359	2060	402	1.01e-05	128.8	100
contig6030_seq1	2084	1785	611	1.76e-05	128.5	100
contig216_seq1	1280	981	562.89	2.82e-05	128.42	6.11
contig216_seq2	1263	964	420.11	2.14e-05	128.4	4.64
contig216_seq3	1221	922	6053.44	0.00032	128.36	69.97
contig216_seq5	437	138	249.37	5.52e-05	128.36	19.26
contig24430_seq1	518	219	5	8.33e-07	128.22	100
contig20620_seq1	453	154	7	1.45e-06	127.84	100
contig149_seq1	1364	1065	16896	0.000785	127.74	100
contig9191_seq1	2272	1973	122.27	3.2e-06	127.73	38.08
contig9191_seq2	2106	1807	181.73	5.17e-06	127.61	61.92
contig18255_seq1	349	50	4	1.37e-06	127.28	100
contig7254_seq1	1458	1159	65.08	2.8e-06	127.25	14.96
contig7254_seq2	1435	1136	361.92	1.59e-05	127.16	85.04
contig10991_seq1	1871	1572	209	6.78e-06	127.12	100
contig16341_seq1	526	227	12	1.95e-06	127.08	100
contig13230_seq1	621	322	42	5.32e-06	127.06	100
contig4169_seq1	2771	2472	1374	2.9e-05	126.99	100
contig16656_seq1	885	586	30	2.36e-06	126.82	100
contig17983_seq1	442	143	10	2.17e-06	126.82	100
contig18071_seq1	458	159	7	1.43e-06	126.81	100
contig12479_seq1	2721	2422	256	5.52e-06	126.58	100
contig13785_seq1	305	6	14	6.52e-06	126.58	100
contig13244_seq1	304	5	13	6.1e-06	126.56	100
contig26828_seq1	340	41	3	1.08e-06	126.47	100
contig23625_seq1	310	11	2	8.95e-07	126.32	100
contig25561_seq1	312	13	4	1.76e-06	126.24	100
contig7294_seq1	322	23	28	1.14e-05	126.14	100
contig20272_seq1	887	588	14	1.1e-06	126.14	100
contig8634_seq1	1972	1673	443	1.36e-05	126.09	100
contig15997_seq1	1237	938	38	1.98e-06	125.84	100
contig648_seq1	696	397	905	9.76e-05	125.78	16.69
contig648_seq2	573	274	1404.67	0.0002	125.76	37.54
contig648_seq3	543	244	785.33	0.000122	125.73	23.57
contig648_seq4	519	220	282.85	4.7e-05	125.66	9.41
contig648_seq5	515	216	377.15	6.34e-05	125.65	12.79
contig7743_seq1	341	42	34	1.22e-05	125.61	100
contig6818_seq1	730	431	138	1.4e-05	125.42	100
contig13710_seq1	387	88	11	3.05e-06	125.35	100
contig23924_seq1	307	8	4	1.83e-06	125.34	100
contig23980_seq1	352	53	5	1.68e-06	125.16	100
contig20692_seq1	470	171	9	1.76e-06	125.14	100
contig4264_seq1	1161	862	208.06	1.17e-05	125.1	35.54
contig4264_seq2	1149	850	371.94	2.12e-05	124.95	64.46
contig6873_seq1	1899	1600	579	1.85e-05	124.77	100
contig10954_seq1	465	166	48	9.54e-06	124.77	100
contig9667_seq1	1669	1370	40.23	1.48e-06	124.72	15.16
contig9667_seq2	1658	1359	223.77	8.31e-06	124.54	84.84
contig2146_c1_seq1	357	58	4	1.3e-06	124.47	100
contig20100_seq1	636	337	10	1.22e-06	123.98	100
contig20532_seq1	483	184	8	1.49e-06	123.95	100
contig5168_seq1	875	576	342	2.72e-05	123.78	100
contig18739_seq1	1336	1037	24	1.14e-06	123.76	100
contig21721_seq1	700	401	8	8.56e-07	123.74	100
contig20426_seq1	317	18	3	1.27e-06	123.71	100
contig18216_seq1	1118	819	26	1.53e-06	123.61	100
contig7071_seq1	1217	918	7.74	4.11e-07	123.56	3.18
contig7071_seq2	1150	851	74.11	4.21e-06	123.54	32.79
contig7071_seq3	1046	747	73.78	4.7e-06	123.26	37.19
contig7071_seq4	979	680	48.36	3.34e-06	123.09	26.84
contig7315_seq1	3438	3139	874	1.47e-05	122.99	100
contig18171_seq1	1090	791	26	1.58e-06	122.94	100
contig3634_seq1	916	617	582	4.37e-05	122.94	100
contig10059_seq1	1038	739	26.15	1.68e-06	122.93	19.59
contig10059_seq2	854	555	80.85	6.65e-06	122.78	80.41
contig7020_seq1	2646	2347	504	1.12e-05	122.71	100
contig8433_seq1	585	286	127	1.76e-05	122.56	100
contig1096_seq1	1910	1611	4167	0.000132	122.34	100
contig3442_seq1	2145	1846	1160	3.24e-05	122.34	100
contig22986_seq1	311	12	1	4.44e-07	122.24	100
contig16783_seq1	393	94	10	2.69e-06	122.09	100
contig15401_seq1	1023	724	16.02	1.05e-06	122.02	52.31
contig15401_seq2	847	548	10.98	9.12e-07	122.01	47.69
contig2141_seq1	1724	1425	1900	6.76e-05	121.98	100
contig12827_seq1	914	615	30	2.26e-06	121.9	1.91
contig12827_seq2	301	2	5	2.4e-06	121.3	98.09
contig21663_seq1	319	20	3	1.25e-06	121.3	100
contig11198_seq1	928	629	90	6.66e-06	121.2	100
contig1147_seq1	2330	2031	4808	0.000123	121.07	100
contig16185_seq1	798	499	17	1.53e-06	121.07	100
contig20333_c1_seq1	471	172	3	5.83e-07	120.94	100
contig429_seq1	1183	884	6393	0.000351	120.92	100
contig1286_seq1	2927	2628	5130	0.000102	120.8	100
contig20871_seq1	312	13	5	2.2e-06	120.77	100
contig9525_seq1	1929	1630	297	9.31e-06	120.75	100
contig24311_seq1	342	43	6	2.14e-06	120.71	100
contig8318_seq1	1484	1185	212	8.94e-06	120.67	100
contig8795_seq1	2021	1722	440	1.31e-05	120.28	100
contig9571_seq1	1737	1438	237	8.36e-06	120.27	100
contig26928_seq1	331	32	3	1.15e-06	120.19	100
contig10183_seq1	2395	2096	31.03	7.67e-07	120.14	13.1
contig10183_seq2	2329	2030	193.62	4.94e-06	120.14	84.97
contig10183_seq3	1402	1103	2.35	1.06e-07	120.14	1.93
contig1066_seq1	2573	2274	5473	0.000125	120.14	100
contig2780_seq1	2880	2581	2278	4.62e-05	119.91	100
contig6_seq1	1311	1012	437831	0.0213	119.81	100
contig16289_seq1	561	262	10	1.47e-06	119.67	100
contig24513_seq1	526	227	7	1.14e-06	119.53	100
contig24213_seq1	840	541	13	1.09e-06	119.36	100
contig23867_seq1	319	20	4	1.67e-06	119.3	100
contig15826_seq1	1538	1239	35	1.42e-06	119.3	100
contig2213_seq1	1583	1284	2004	7.85e-05	119.28	100
contig26979_seq1	314	15	1	4.34e-07	119.27	100
contig4053_seq1	2479	2180	1382	3.29e-05	119.09	100
contig11389_seq1	1040	741	97	6.23e-06	119.01	100
contig6487_seq1	890	591	276	2.15e-05	118.88	100
contig13545_seq1	1730	1431	104	3.68e-06	118.52	100
contig21133_seq1	327	28	3	1.18e-06	118.47	100
contig18025_seq1	943	644	25	1.81e-06	118.23	100
contig15721_seq1	568	269	10	1.44e-06	118.15	18.86
contig15721_seq2	408	109	5.67	1.42e-06	117.8	26.32
contig15721_seq3	373	74	2.33	6.94e-07	117.73	15.9
contig15721_seq4	338	39	3	1.1e-06	117.7	38.93
contig2826_seq1	1022	723	618.86	4.06e-05	117.62	93.9
contig2826_seq2	858	559	31.14	2.54e-06	117.49	6.1
contig26536_seq1	365	66	3	9.34e-07	117.48	100
contig23080_seq1	403	104	3	7.69e-07	117.42	100
contig627_seq1	1121	822	5186	0.000304	117.22	100
contig7299_seq1	1132	833	277.33	1.61e-05	117.19	83.27
contig7299_seq2	1057	758	50.67	3.19e-06	117.11	16.73
contig5350_seq1	324	25	54	2.18e-05	117.08	100
contig21529_seq1	322	23	6	2.45e-06	117.06	100
contig5075_seq1	4324	4025	1334	1.76e-05	117.01	100
contig24681_seq1	647	348	8	9.56e-07	116.97	100
contig11493_seq1	664	365	16.89	1.95e-06	116.95	21.21
contig11493_seq2	650	351	31.45	3.73e-06	116.85	41.03
contig11493_seq3	513	214	17.66	2.99e-06	116.61	37.76
contig25599_seq1	308	9	3	1.36e-06	116.51	100
contig23604_seq1	568	269	4	5.78e-07	116.49	100
contig15342_seq1	1981	1682	4.31	1.31e-07	116.45	5.41
contig15342_seq2	1967	1668	5.34	1.64e-07	116.25	6.76
contig15342_seq3	1901	1602	24.41	7.78e-07	116.23	31.53
contig15342_seq4	1887	1588	42.94	1.38e-06	116.19	56.31
contig8984_seq1	781	482	141	1.3e-05	116.15	100
contig20540_seq1	398	99	2	5.25e-07	116.15	48.19
contig20540_seq2	345	46	1	3.5e-07	115.9	51.81
contig4462_c1_seq1	1091	792	590	3.57e-05	115.65	100
contig15046_seq1	616	317	29	3.72e-06	115.52	100
contig2008_seq1	1880	1581	2039.92	6.58e-05	115.52	89.9
contig2008_seq2	1299	1000	145.08	7.14e-06	115.52	10.1
contig23930_seq1	392	93	5	1.35e-06	115.52	100
contig14534_seq1	761	462	48	4.59e-06	115.52	100
contig17805_seq1	347	48	4	1.38e-06	115.52	100
contig10843_seq1	1268	969	140	7.09e-06	115.52	100
contig14881_seq1	1361	1062	40	1.86e-06	115.52	100
contig5127_c1_seq1	2380	2081	921	2.29e-05	115.52	100
contig25523_seq1	396	97	2	5.3e-07	115.52	100
contig25182_seq1	475	176	7	1.34e-06	115.52	100
contig4961_seq1	1486	1187	714	3.01e-05	115.52	100
contig3840_seq1	1644	1345	888	3.33e-05	115.52	100
contig16022_seq1	1134	835	24.75	1.43e-06	115.39	43.35
contig16022_seq2	512	213	8.25	1.4e-06	115.25	56.65
contig22478_seq1	692	393	11	1.2e-06	115.05	100
contig11273_seq1	3207	2908	75.75	1.37e-06	115.03	22.77
contig11273_seq2	3127	2828	249.25	4.63e-06	114.99	77.23
contig6965_c1_seq1	1023	724	213	1.4e-05	114.95	100
contig13546_seq1	728	429	18.13	1.84e-06	114.84	43.14
contig13546_seq2	548	249	13.87	2.12e-06	114.73	56.86
contig1311_seq3	3807	3508	7022	0.000106	114.69	51.56
contig1311_seq4	1289	990	135.58	6.73e-06	114.61	3.53
contig1311_seq5	1277	978	336.19	1.69e-05	114.61	8.85
contig1311_seq6	1121	822	404.22	2.37e-05	114.47	12.66
contig1311_seq7	1109	810	455.82	2.71e-05	114.42	14.49
contig1311_seq8	340	41	14.18	5.13e-06	114.31	8.91
contig26969_seq1	367	68	3	9.23e-07	114.18	100
contig1185_seq1	573	274	1039	0.000148	114.14	100
contig9380_seq1	753	454	16.44	1.59e-06	113.93	11.41
contig9380_seq2	554	255	71.56	1.07e-05	113.77	88.59
contig22637_seq1	409	110	4	9.97e-07	113.75	100
contig16383_seq1	485	186	14	2.59e-06	113.73	100
contig3353_seq1	1459	1160	106.49	4.58e-06	113.66	9.22
contig3353_seq2	1364	1065	962.51	4.47e-05	113.54	90.78
contig22442_seq1	313	14	5	2.19e-06	113.47	100
contig26452_seq1	327	28	1	3.95e-07	113.46	100
contig20800_seq1	505	206	5	8.67e-07	113.4	100
contig1929_seq1	670	371	689	7.84e-05	113.35	100
contig2788_seq1	958	659	627	4.46e-05	113.33	100
contig19180_seq1	352	53	2	6.71e-07	113.23	100
contig19039_seq1	597	298	9	1.21e-06	113.14	52.43
contig19039_seq2	444	145	4	8.6e-07	113.11	47.57
contig25022_seq1	383	84	3	8.48e-07	113.03	100
contig12511_seq1	417	118	31.57	7.6e-06	112.96	55.18
contig12511_seq2	324	25	5.43	2.19e-06	112.92	44.82
contig21080_seq1	306	7	6	2.77e-06	112.89	100
contig23214_seq1	385	86	2	5.59e-07	112.71	100
contig8078_seq1	1529	1230	369	1.5e-05	112.56	100
contig11320_seq1	1010	711	63	4.19e-06	112.42	100
contig21646_seq1	328	29	6	2.35e-06	112.4	100
contig11630_seq2	420	121	14	3.32e-06	112.37	100
contig7347_seq1	1663	1364	452	1.67e-05	112.34	100
contig17234_seq1	462	163	12	2.41e-06	112.24	100
contig23182_seq1	402	103	3	7.73e-07	112.1	100
contig24844_seq1	337	38	5	1.84e-06	112.03	100
contig3379_seq1	1101	802	870	5.21e-05	111.89	100
contig7218_seq1	1719	1420	387	1.38e-05	111.8	100
contig19022_seq1	672	373	17	1.93e-06	111.63	100
contig17267_seq1	1596	1297	47	1.82e-06	111.58	100
contig1168_seq1	1493	1194	416.7	1.74e-05	111.42	17.2
contig1168_seq2	1467	1168	1962.3	8.38e-05	111.37	82.8
contig551_seq1	1547	1248	6158	0.000248	111.27	100
contig3426_seq1	1787	1488	1359	4.64e-05	111.23	100
contig285_seq1	708	409	5015	0.000529	111.23	100
contig12031_seq1	642	343	53	6.4e-06	111.22	100
contig13724_seq1	550	251	32	4.86e-06	111.17	100
contig152_seq1	2045	1746	20858	0.000613	111.12	100
contig21708_seq1	359	60	6	1.93e-06	111.03	100
contig18243_seq1	515	216	10	1.68e-06	110.9	100
contig16107_seq1	466	167	12	2.38e-06	110.54	100
contig6052_seq1	729	430	209	2.12e-05	110.52	100
contig26844_seq1	327	28	1	3.95e-07	110.51	100
contig4930_seq1	2093	1794	1050	3.01e-05	110.27	100
contig27113_seq1	339	40	3	1.09e-06	110.19	100
contig17528_seq1	1669	1370	60	2.21e-06	110.06	100
contig25249_seq1	455	156	6	1.24e-06	110.01	100
contig11958_seq1	1423	1124	93	4.11e-06	110	100
contig21273_seq1	548	249	10	1.53e-06	109.97	100
contig26323_seq1	366	67	4	1.24e-06	109.95	100
contig20809_seq1	340	41	5	1.81e-06	109.91	100
contig16556_seq1	744	445	26	2.56e-06	109.83	100
contig12913_seq1	655	356	40	4.7e-06	109.82	100
contig13571_seq1	484	185	3.01	5.6e-07	109.75	6.19
contig13571_seq2	364	65	15.99	5e-06	109.75	93.81
contig13014_seq1	447	148	26	5.53e-06	109.64	100
contig11247_seq1	303	4	27	1.28e-05	109.52	100
contig24554_seq1	327	28	6	2.37e-06	109.49	100
contig13645_seq1	666	367	41	4.7e-06	109.39	100
contig2541_seq1	537	238	279	4.39e-05	108.94	100
contig20501_seq1	676	377	14	1.57e-06	108.79	100
contig11696_c1_seq1	332	33	4	1.53e-06	108.66	100
contig10426_seq1	1325	1026	179	8.6e-06	108.59	100
contig10347_seq1	1012	713	163	1.08e-05	108.56	100
contig24336_seq1	644	345	10	1.2e-06	108.55	100
contig5728_seq1	1083	784	381	2.33e-05	108.53	100
contig22225_seq1	1051	752	14	8.87e-07	108.47	100
contig20388_seq1	403	104	8	2.05e-06	108.45	100
contig26029_seq1	323	24	3	1.22e-06	108.24	100
contig7330_seq1	2343	2044	528	1.34e-05	108.09	100
contig26346_seq1	359	60	2	6.44e-07	107.89	100
contig9435_seq1	2002	1703	382	1.15e-05	107.82	100
contig7305_seq1	1096	797	242	1.46e-05	107.71	100
contig17912_seq1	1806	1507	47.09	1.59e-06	107.7	46.75
contig17912_seq2	466	167	5.91	1.17e-06	107.65	53.25
contig4795_seq1	1815	1516	126.16	4.23e-06	107.63	4.03
contig4795_seq2	1400	1101	497.82	2.24e-05	107.56	21.87
contig4795_seq4	836	537	48.96	4.14e-06	107.55	4.41
contig4795_seq5	816	517	31.92	2.78e-06	107.42	2.98
contig4795_seq6	336	37	24	8.91e-06	107.42	31.38
contig4795_seq7	317	18	13.14	5.57e-06	107.41	35.32
contig23336_seq1	342	43	3	1.07e-06	107.23	100
contig12489_seq1	537	238	46	7.24e-06	107.18	100
contig11881_seq1	860	561	79.68	6.49e-06	107.16	86.66
contig11881_seq2	497	198	4.32	7.69e-07	107.1	13.34
contig6599_seq1	1164	865	314	1.76e-05	106.97	100
contig24544_seq1	480	181	5	9.42e-07	106.82	100
contig24893_seq1	397	98	4	1.05e-06	106.76	100
contig9958_seq1	2893	2594	390	7.87e-06	106.75	100
contig13765_seq1	993	694	61	4.15e-06	106.74	100
contig17635_seq1	360	61	3	9.61e-07	106.72	100
contig10722_seq1	1310	1011	169	8.23e-06	106.72	100
contig10951_seq1	1776	1477	178	6.12e-06	106.67	100
contig921_seq1	1134	835	2123	0.000123	106.64	100
contig18320_seq1	1226	927	25	1.32e-06	106.47	100
contig6647_seq1	1835	1536	529	1.75e-05	106.44	100
contig18598_seq1	1017	718	33	2.18e-06	106.37	100
contig17431_seq1	601	302	19	2.52e-06	105.96	100
contig24207_seq1	370	71	5	1.51e-06	105.92	100
contig24294_seq1	780	481	10	9.25e-07	105.73	100
contig11296_seq1	1967	1668	178.39	5.48e-06	105.67	56.91
contig11296_seq2	1433	1134	42.54	1.87e-06	105.64	19.93
contig11296_seq3	669	370	16.07	1.83e-06	105.64	23.16
contig27224_seq1	321	22	3	1.24e-06	105.59	100
contig19745_seq1	868	569	19	1.53e-06	105.44	100
contig8858_seq1	1588	1289	265	1.03e-05	105.44	100
contig25909_seq1	376	77	3	8.79e-07	105.34	100
contig3267_seq1	700	401	348	3.73e-05	105.34	100
contig14785_seq1	1485	1186	61	2.57e-06	105.26	100
contig8205_seq1	2968	2669	59.62	1.17e-06	105.13	10.14
contig8205_seq2	2882	2583	510.38	1.03e-05	105.05	89.86
contig23511_seq1	668	369	10	1.14e-06	104.96	100
contig13109_seq1	1238	939	47	2.45e-06	104.89	100
contig5865_seq1	1398	1099	458	2.07e-05	104.87	100
contig14851_seq1	382	83	8	2.27e-06	104.8	100
contig9120_seq1	3042	2743	282.91	5.41e-06	104.78	65.25
contig9120_seq2	3012	2713	149.09	2.88e-06	104.67	34.75
contig71_seq1	776	477	16601	0.00155	104.64	100
contig11742_seq1	2401	2102	225.66	5.57e-06	104.6	73.92
contig11742_seq2	862	563	21.34	1.73e-06	104.58	26.08
contig3483_seq1	2309	2010	1664	4.28e-05	104.5	100
contig23150_seq1	351	52	5	1.69e-06	104.28	100
contig23383_seq1	351	52	2	6.75e-07	104.24	100
contig2448_seq1	1964	1665	452.57	1.39e-05	104.15	21.84
contig2448_seq2	1912	1613	1569.43	4.97e-05	104.15	78.16
contig4009_seq1	461	162	46	9.27e-06	104.11	100
contig4171_seq1	736	437	432	4.32e-05	104.05	100
contig2605_seq1	1953	1654	1785	5.52e-05	103.97	100
contig17681_seq1	630	331	14	1.74e-06	103.78	100
contig8680_seq1	4740	4441	867	1.04e-05	103.58	100
contig10324_seq1	1468	1169	185	7.9e-06	103.35	100
contig20553_seq1	343	44	6	2.13e-06	103.32	100
contig17661_seq1	1409	1110	28	1.25e-06	103.28	100
contig24612_seq1	449	150	5	1.05e-06	103.27	100
contig7407_seq1	1252	953	269	1.38e-05	103.23	100
contig10137_seq1	312	13	3	1.32e-06	103.15	100
contig27027_seq1	330	31	3	1.16e-06	103.15	100
contig22757_seq1	395	96	3	7.99e-07	103.14	100
contig5902_seq1	2229	1930	672	1.8e-05	103.12	100
contig6551_seq1	462	163	5	1e-06	103.02	100
contig6563_seq1	3105	2806	789	1.48e-05	103	100
contig9038_seq1	472	173	74	1.43e-05	102.95	100
contig6167_seq1	1075	776	23	1.42e-06	102.93	9.31
contig6167_seq2	803	504	23.02	2.05e-06	102.86	14.33
contig6167_seq3	532	233	7	1.12e-06	102.72	9.44
contig6167_seq4	505	206	32	5.55e-06	102.71	48.78
contig6167_seq5	437	138	7.98	1.77e-06	102.62	18.14
contig10668_seq1	2122	1823	39.78	1.12e-06	102.59	15.47
contig10668_seq2	1974	1675	166.89	5.1e-06	102.59	70.44
contig10668_seq3	1299	1000	5.27	2.59e-07	102.59	3.68
contig10668_seq5	982	683	10.06	6.93e-07	102.53	10.41
contig20423_seq1	535	236	8	1.27e-06	102.33	100
contig15570_seq1	1143	844	31	1.77e-06	102.31	100
contig7663_seq1	1274	975	327	1.65e-05	102.28	100
contig13479_seq1	1786	1487	118	4.03e-06	102.26	100
contig10747_seq1	375	76	21	6.19e-06	102.19	100
contig12084_seq1	418	119	28	6.71e-06	102.04	100
contig23477_seq1	422	123	4	9.42e-07	102.03	100
contig4000_seq2	1973	1674	904	2.77e-05	102.01	50.13
contig4000_seq3	1760	1461	754.01	2.62e-05	101.78	47.92
contig4000_seq4	1687	1388	29	1.06e-06	101.73	1.95
contig26263_seq1	384	85	2	5.62e-07	101.65	100
contig11765_seq1	4125	3826	248.93	3.45e-06	101.55	89.85
contig11765_seq3	2769	2470	18.07	3.82e-07	101.55	10.15
contig17090_seq2	606	307	5	6.56e-07	101.5	100
contig20899_seq1	855	556	13	1.07e-06	101.45	100
contig1386_seq1	3885	3586	5043	7.44e-05	101.42	100
contig25470_seq1	651	352	8	9.48e-07	101.38	100
contig16198_seq1	818	519	24	2.09e-06	101.27	100
contig3521_seq1	1281	982	449	2.25e-05	101.24	100
contig10799_seq1	411	112	47	1.16e-05	101.14	100
contig22290_seq1	629	330	11	1.37e-06	101.13	100
contig16061_seq1	1599	1300	64	2.48e-06	100.91	100
contig10151_seq1	1895	1596	231	7.39e-06	100.76	100
contig11357_seq1	590	291	7.24	9.88e-07	100.75	16.91
contig11357_seq2	428	129	15.76	3.62e-06	100.73	83.09
contig9905_seq1	3346	3047	208	3.59e-06	100.62	100
contig25859_seq1	385	86	5	1.4e-06	100.52	100
contig11476_seq1	2305	2006	231	5.96e-06	100.43	100
contig20112_seq1	315	16	5	2.15e-06	100.38	100
contig25411_seq1	438	139	6	1.32e-06	100.3	100
contig19693_seq1	686	387	12	1.32e-06	100.18	100
contig4456_c1_seq1	2792	2493	861	1.8e-05	100.13	100
contig15050_seq1	1082	783	49	3e-06	100.08	100
contig4216_seq1	1250	951	523	2.69e-05	100.02	100
contig9744_seq1	843	544	127	1.06e-05	100.02	100
contig20068_seq1	414	115	4	9.75e-07	99.91	100
contig7236_seq1	4479	4180	1035	1.32e-05	99.88	100
contig18199_seq1	690	391	16	1.75e-06	99.87	100
contig12366_seq1	2869	2570	202	4.11e-06	99.85	100
contig9552_seq1	567	268	112	1.62e-05	99.81	100
contig8838_seq1	1558	1259	315	1.26e-05	99.77	100
contig19324_seq1	987	688	11	7.53e-07	99.5	100
contig23689_seq1	434	135	6	1.34e-06	99.36	100
contig10092_seq1	903	604	17.47	1.34e-06	99.32	11.29
contig10092_seq2	828	529	120.53	1.03e-05	99.31	88.71
contig15935_seq2	658	359	22	2.57e-06	99.29	52.9
contig15935_seq3	519	220	12	1.99e-06	99.25	47.1
contig1570_seq1	1295	996	668.06	3.3e-05	99.22	25.39
contig1570_seq2	1267	968	775.84	3.93e-05	99.2	30.34
contig1570_seq3	978	679	794.1	5.5e-05	99.18	44.27
contig7158_seq1	1938	1639	350	1.09e-05	99.09	100
contig3088_seq1	1687	1388	1084	3.95e-05	99.06	100
contig17933_seq1	450	151	14	2.94e-06	99.06	100
contig14396_seq1	325	26	9	3.6e-06	98.96	100
contig4080_seq1	2620	2321	111.92	2.51e-06	98.87	9.77
contig4080_seq2	2527	2228	62.6	1.46e-06	98.87	5.7
contig4080_seq4	2423	2124	886.24	2.16e-05	98.83	84.49
contig606_seq1	312	13	259	0.000114	98.77	100
contig283_seq1	1018	719	8496	0.00056	98.76	100
contig2900_seq1	2324	2025	1592	4.07e-05	98.71	100
contig7223_seq1	1595	1296	44.58	1.73e-06	98.62	9.77
contig7223_seq2	1562	1263	401.42	1.6e-05	98.58	90.23
contig15677_seq1	598	299	15	2.01e-06	98.58	100
contig25632_seq1	430	131	4	9.1e-07	98.53	100
contig27180_seq1	336	37	3	1.11e-06	98.51	100
contig3314_seq1	1741	1442	1344	4.73e-05	98.43	100
contig13298_seq1	1200	901	77.84	4.2e-06	98.42	90.27
contig13298_seq2	955	656	6.16	4.4e-07	98.38	9.73
contig11956_seq1	2374	2075	19.29	4.82e-07	98.37	9.41
contig11956_seq2	2169	1870	167.71	4.62e-06	98.2	90.59
contig1397_seq1	2306	2007	3779	9.74e-05	98.14	100
contig2578_seq1	1923	1624	1606	5.05e-05	98.13	100
contig3705_seq1	1320	1021	927	4.48e-05	98.12	100
contig17163_seq1	455	156	9	1.86e-06	98.12	100
contig26990_seq1	452	153	3	6.26e-07	98.1	100
contig2779_c1_seq2	1106	807	202.33	1.21e-05	98.02	9.45
contig2779_c1_seq3	1081	782	547.67	3.35e-05	97.99	26.4
contig2779_c1_seq4	681	382	64	7.12e-06	97.62	6.31
contig2779_c1_seq5	440	141	72.02	1.57e-05	97.59	19.25
contig2779_c1_seq6	429	130	3.98	9.09e-07	97.59	1.15
contig2779_c1_seq7	418	119	64	1.53e-05	97.44	20.27
contig2779_c1_seq8	377	78	11	3.21e-06	97.28	5.32
contig2779_c1_seq9	334	35	11	4.14e-06	97.2	11.84
contig19051_seq1	568	269	13	1.88e-06	97.17	100
contig17457_seq1	417	118	7	1.68e-06	97.16	100
contig3920_seq1	1595	1296	831	3.23e-05	97.11	100
contig7200_seq2	2696	2397	506	1.1e-05	97.11	100
contig11254_seq1	558	259	44	6.53e-06	97.1	65.42
contig11254_seq2	544	245	22	3.39e-06	96.92	34.58
contig11835_seq1	996	697	72.97	4.94e-06	96.89	27.66
contig11835_seq2	892	593	5.03	3.91e-07	96.87	2.23
contig11835_seq3	363	64	17	5.35e-06	96.82	70.11
contig25394_seq1	549	250	5	7.61e-07	96.67	100
contig15307_seq1	1260	961	48	2.45e-06	96.64	100
contig9078_seq1	1021	722	161	1.06e-05	96.63	100
contig27070_seq1	348	49	3	1.03e-06	96.61	100
contig6677_seq1	2531	2232	613	1.43e-05	96.6	100
contig6514_seq1	4264	3965	746.09	9.99e-06	96.47	75.06
contig6514_seq2	4043	3744	233.91	3.31e-06	96.44	24.94
					96.43
contig20882_seq1	338	39	5	1.83e-06	96.36	100
contig480_seq1	1718	1419	8654	0.000309	96.35	100
contig25177_seq1	351	52	2	6.75e-07	96.33	100
contig19957_seq1	323	24	3	1.22e-06	96.33	100
contig9379_seq1	1165	866	167.02	9.35e-06	96.08	85.51
contig9379_seq2	574	275	8.98	1.28e-06	95.67	14.49
contig1059_seq1	642	343	1504	0.000182	95.58	100
contig14473_seq1	2118	1819	55.3	1.56e-06	95.42	54.9
contig14473_seq3	1572	1273	31.7	1.25e-06	95.37	45.1
contig7321_seq1	1665	1366	37.16	1.37e-06	95.24	7.69
contig7321_seq2	1619	1320	431.84	1.65e-05	95.14	92.31
contig1388_seq1	2014	1715	111.86	3.34e-06	95.12	5.44
contig1388_seq2	1990	1691	1915.14	5.8e-05	95.12	94.56
contig25680_seq1	357	58	3	9.77e-07	94.99	100
contig2179_seq1	664	365	688	7.93e-05	94.93	100
contig12605_seq1	2163	1864	165	4.56e-06	94.77	100
contig5622_seq1	1507	1208	59.26	2.45e-06	94.71	11.09
contig5622_seq2	1479	1180	464.74	1.97e-05	94.59	88.91
contig21391_seq1	857	558	6.68	5.47e-07	94.58	36.67
contig21391_seq2	848	549	11.32	9.39e-07	94.46	63.33
contig10761_seq1	333	34	20	7.57e-06	94.42	100
contig19507_seq1	560	261	9	1.33e-06	94.34	100
contig25669_seq1	413	114	4	9.8e-07	94.34	100
contig7042_seq1	3672	3373	498.63	7.81e-06	94.28	50.15
contig7042_seq2	2656	2357	27.66	6.12e-07	94.27	3.96
contig7042_seq3	1228	929	125.71	6.61e-06	94.1	45.89
contig6729_seq1	1975	1676	409	1.25e-05	94.1	100
contig26732_seq1	333	34	3	1.14e-06	94.02	100
contig20560_seq1	328	29	1	3.92e-07	94	100
contig12553_seq1	2364	2065	154	3.86e-06	93.99	100
contig19866_seq1	408	109	6	1.5e-06	93.97	100
contig25104_seq1	400	101	4	1.04e-06	93.93	100
contig22692_seq1	366	67	4	1.24e-06	93.89	100
contig2843_seq1	366	67	51	1.58e-05	93.82	100
contig21158_seq1	492	193	8	1.45e-06	93.81	100
contig1224_seq1	2045	1746	4325	0.000127	93.75	100
contig2219_seq1	1767	1468	1597	5.52e-05	93.73	100
contig5628_seq1	1340	1041	567	2.69e-05	93.7	100
contig12187_seq1	612	313	14.56	1.88e-06	93.61	27.53
contig12187_seq2	466	167	20.44	4.05e-06	93.47	72.47
contig11003_seq1	1749	1450	187	6.54e-06	93.38	100
contig8929_seq1	2546	2247	34.88	8.07e-07	93.33	4.7
contig8929_seq2	2380	2081	378.36	9.42e-06	93.31	54.83
contig8929_seq3	2242	1943	260.76	6.93e-06	93.22	40.47
contig19203_seq1	328	29	5	1.96e-06	93.17	100
contig13957_seq1	4289	3990	214	2.85e-06	93.1	100
contig1304_seq1	1906	1607	3362	0.000107	93.08	100
contig21232_seq1	401	102	2	5.17e-07	93.05	100
contig16316_seq1	652	353	16	1.89e-06	92.83	100
contig1826_seq1	826	527	800	6.87e-05	92.75	100
contig15047_seq1	687	388	32	3.52e-06	92.7	100
contig9755_seq1	1814	1515	241	8.09e-06	92.62	100
contig7195_seq1	566	267	127.69	1.85e-05	92.59	93.84
contig7195_seq2	436	137	4.31	9.57e-07	92.54	6.16
contig2361_seq1	3457	3158	2791	4.66e-05	92.52	100
contig3879_seq1	597	298	203.28	2.73e-05	92.5	95.81
contig3879_seq2	558	259	7.72	1.15e-06	92.49	4.19
contig8901_seq1	561	262	95	1.4e-05	92.42	100
contig21584_seq1	428	129	5	1.15e-06	92.42	100
contig8115_seq1	1134	835	37.9	2.19e-06	92.42	12.35
contig8115_seq2	1059	760	245.1	1.54e-05	92.42	87.65
contig7979_seq1	1372	1073	337	1.56e-05	92.42	100
contig16967_seq1	585	286	12	1.66e-06	92.42	100
contig11809_seq1	717	418	68	7.04e-06	92.42	100
contig17185_seq1	326	27	1	3.97e-07	92.42	100
contig833_seq1	2255	1956	5091	0.000134	92.42	100
contig13982_seq1	364	65	10	3.13e-06	92.38	100
contig20716_seq1	819	520	12	1.04e-06	92.36	100
contig6990_seq1	1807	1508	590	1.99e-05	92.21	100
contig19838_seq1	371	72	6	1.81e-06	92.01	100
contig22550_seq1	343	44	4	1.42e-06	91.97	100
contig14147_seq1	762	463	40	3.82e-06	91.95	100
contig9565_seq1	1020	721	148	9.73e-06	91.88	100
contig6806_seq1	411	112	11	2.72e-06	91.83	1.38
contig6806_seq2	315	16	18	7.75e-06	91.77	15.82
contig6806_seq3	308	9	53	2.41e-05	91.76	82.8
contig13551_seq1	1528	1229	57.27	2.33e-06	91.7	64.95
contig13551_seq2	806	507	12.73	1.13e-06	91.63	35.05
contig1327_seq1	8368	8069	9160	6.11e-05	91.53	100
contig3507_seq1	2014	1715	1188	3.55e-05	91.49	100
contig12455_seq1	306	7	14	6.46e-06	91.48	100
contig9701_seq1	1898	1599	273	8.72e-06	91.47	100
contig23849_seq1	610	311	7	9.1e-07	91.43	100
contig19432_seq1	1003	704	19	1.28e-06	91.39	100
contig2895_seq1	429	130	359	8.21e-05	91.23	100
contig18525_seq1	404	105	9	2.3e-06	91.2	100
contig6228_seq1	3792	3493	965	1.46e-05	91.15	100
contig13459_seq1	1583	1284	98	3.84e-06	91.11	100
contig2102_seq1	1945	1646	2582	8.02e-05	90.89	100
contig26310_seq1	302	3	2	9.54e-07	90.73	100
contig23953_seq1	915	616	14	1.05e-06	90.71	100
contig16752_seq1	357	58	6	1.95e-06	90.69	100
contig1909_seq3	1992	1693	169.56	5.13e-06	90.68	3.95
contig1909_seq5	1940	1641	1251.3	3.9e-05	90.62	30.04
contig1909_seq9	1874	1575	157.6	5.1e-06	90.55	3.94
contig1909_seq11	1822	1523	50.73	1.7e-06	90.49	1.31
contig1909_seq13	1804	1505	986.98	3.34e-05	90.33	25.83
contig1909_seq14	1766	1467	90.04	3.12e-06	90.23	2.42
contig1909_seq15	1653	1354	149.19	5.56e-06	90.2	4.34
contig1909_seq22	580	281	191	2.67e-05	90.16	26.77
contig12571_seq1	1398	1099	90.25	4.08e-06	90.15	73.45
contig12571_seq2	493	194	5.75	1.04e-06	90.13	26.55
contig13498_seq1	1377	1078	84	3.86e-06	90.03	100
contig18397_seq1	312	13	6	2.64e-06	90.02	100
contig12223_seq1	1929	1630	157.96	4.95e-06	89.97	5.65
contig12223_seq2	1665	1366	48.52	1.79e-06	89.87	2.07
contig12223_seq3	305	6	9.51	4.43e-06	89.83	92.29
contig24732_seq1	556	257	7	1.04e-06	89.82	100
contig6428_seq1	884	585	239	1.88e-05	89.79	100
contig7119_seq1	1262	963	15.55	7.92e-07	89.72	1.85
contig7119_seq2	1107	808	146.89	8.74e-06	89.55	20.68
contig7119_seq3	1012	713	51.22	3.4e-06	89.54	8.18
contig7119_seq4	950	651	21.23	1.52e-06	89.5	3.72
contig7119_seq5	927	628	85.77	6.35e-06	89.4	15.54
contig7119_seq6	663	364	104.06	1.2e-05	89.25	32.53
contig7119_seq7	555	256	38.61	5.78e-06	89.18	17.16
contig7601_seq1	1433	1134	381	1.67e-05	89.14	100
contig15054_seq1	461	162	7.12	1.44e-06	89.1	34.35
contig15054_seq2	364	65	2	6.26e-07	89.1	24.03
contig15054_seq3	353	54	2.88	9.61e-07	89.04	41.62
contig7875_seq1	796	497	55	4.95e-06	89	3.51
contig7875_seq2	782	483	22	2.03e-06	88.94	1.44
contig7875_seq3	748	449	30.5	2.98e-06	88.85	2.16
contig7875_seq4	714	415	73.5	7.66e-06	88.81	5.62
contig7875_seq6	654	355	85.7	1.01e-05	88.81	7.66
contig7875_seq7	574	275	19	2.7e-06	88.65	2.19
contig7875_seq8	442	143	15	3.25e-06	88.63	3.33
contig7875_seq9	428	129	57	1.31e-05	88.62	14.02
contig7875_seq10	421	122	25.49	6.03e-06	88.62	6.63
contig7875_seq11	378	79	21	6.09e-06	88.55	8.43
contig7875_seq12	370	71	20.51	6.21e-06	88.51	9.17
contig7875_seq13	348	49	20	6.88e-06	88.44	12.95
contig7875_seq15	326	27	19	7.55e-06	88.43	22.33
contig13054_seq1	831	532	5.74	4.89e-07	88.34	6.92
contig13054_seq2	576	277	4.59	6.49e-07	88.12	10.65
contig13054_seq3	575	276	19.98	2.83e-06	88.12	46.33
contig13054_seq4	527	228	9.28	1.5e-06	88.01	26
contig13054_seq5	514	215	3.41	5.76e-07	87.99	10.1
contig74_seq1	1338	1039	39793	0.00189	87.84	100
contig25516_seq1	380	81	3	8.61e-07	87.78	100
contig27000_seq1	402	103	4	1.03e-06	87.76	100
contig10496_seq1	468	169	27	5.31e-06	87.71	100
contig1714_seq1	1657	1358	2518	9.36e-05	87.68	100
contig7880_seq1	1351	1052	403	1.89e-05	87.58	100
contig690_seq1	3017	2718	7643	0.000147	87.35	100
contig7501_seq1	3303	3004	743	1.3e-05	87.33	100
contig3430_seq1	1377	1078	380	1.75e-05	87.2	100
contig9208_seq1	1280	981	218	1.09e-05	87.18	100
contig19930_seq1	499	200	9	1.59e-06	87.13	100
contig7620_seq1	2045	1746	475	1.4e-05	87.1	100
contig3164_seq1	2833	2534	366.84	7.57e-06	87.01	8.12
contig3164_seq2	2817	2518	889.73	1.85e-05	86.94	19.83
contig3164_seq5	993	694	108.42	7.37e-06	86.93	8.77
contig3164_seq8	750	451	73.11	7.13e-06	86.91	9.09
contig3164_seq10	576	277	131.89	1.87e-05	86.89	26.71
contig3164_seq11	527	228	100.02	1.62e-05	86.82	24.61
contig3164_seq12	494	195	9.98	1.79e-06	86.81	2.87
contig6827_seq1	1585	1286	543	2.12e-05	86.78	100
contig5311_seq1	763	464	163	1.55e-05	86.69	47.98
contig5311_seq2	746	447	44.95	4.41e-06	86.52	13.75
contig5311_seq3	706	407	114.05	1.21e-05	86.43	38.28
contig4113_seq1	1455	1156	931	4.01e-05	86.38	100
contig14528_seq1	1144	845	48	2.75e-06	86.37	100
contig10683_seq1	1864	1565	196	6.39e-06	86.22	100
contig23253_seq1	317	18	4	1.7e-06	86.16	100
contig15091_seq1	892	593	38	2.95e-06	86.16	100
contig2844_seq1	1531	1232	1100	4.47e-05	86.15	100
contig10915_seq1	1180	881	163	8.98e-06	86.08	100
contig15250_seq1	2112	1813	59.18	1.68e-06	86.02	62.92
contig15250_seq2	1802	1503	28.82	9.75e-07	85.99	37.08
contig19558_seq1	429	130	7	1.6e-06	85.96	100
contig5310_seq1	1048	749	282	1.79e-05	85.95	100
contig10950_seq1	1880	1581	250	8.07e-06	85.95	100
contig26755_seq1	319	20	3	1.25e-06	85.89	100
contig16483_seq1	768	469	23	2.17e-06	85.88	100
contig3794_seq1	1275	976	945	4.75e-05	85.88	100
contig765_seq1	492	193	1336	0.000242	85.83	100
contig21735_seq1	349	50	4	1.37e-06	85.82	100
contig11752_seq1	2038	1739	195	5.75e-06	85.77	100
contig5864_seq1	1856	1557	516.5	1.69e-05	85.75	82.2
contig5864_seq2	1793	1494	107.5	3.66e-06	85.75	17.8
contig18910_seq1	349	50	4	1.37e-06	85.71	100
contig23102_seq1	487	188	7	1.29e-06	85.7	100
contig405_c2_seq1	2772	2473	3325	7.02e-05	85.68	100
contig4617_seq1	2148	1849	936	2.61e-05	85.58	100
contig15072_seq1	502	203	20	3.5e-06	85.36	100
contig5053_seq1	1850	1551	900	2.96e-05	85.31	100
contig25914_seq1	362	63	4	1.27e-06	85.25	100
contig7336_seq1	1956	1657	537	1.66e-05	85.22	100
contig6072_seq1	1883	1584	358.73	1.16e-05	85.18	46.91
contig6072_seq2	1707	1408	145.13	5.22e-06	85.13	21.33
contig6072_seq3	1370	1071	126.53	5.85e-06	85.12	24.46
contig6072_seq4	1194	895	31.6	1.72e-06	85.06	7.3
contig13969_seq1	1840	1541	80.99	2.68e-06	85.02	44.02
contig13969_seq2	718	419	28.01	2.9e-06	84.98	55.98
contig17980_seq1	315	16	2	8.61e-07	84.94	100
contig6796_seq2	2214	1915	63.4	1.71e-06	84.93	6.03
contig6796_seq3	1088	789	106.51	6.47e-06	84.83	24.61
contig6796_seq4	992	693	8.34	5.67e-07	84.78	2.21
contig6796_seq5	879	580	24.71	1.96e-06	84.73	7.77
contig6796_seq6	824	525	21.62	1.86e-06	84.72	7.49
contig6796_seq7	620	321	7.63	9.68e-07	84.72	4.34
contig6796_seq8	596	297	59.42	7.99e-06	84.64	36.47
contig6796_seq9	522	223	8.36	1.38e-06	84.62	6.82
contig6796_seq10	427	128	3	6.91e-07	84.6	4.26
contig9753_seq1	3203	2904	349	6.32e-06	84.59	100
contig12718_seq1	2149	1850	164	4.57e-06	84.57	100
contig7172_seq1	3611	3312	977	1.56e-05	84.52	100
contig25670_seq1	502	203	5	8.76e-07	84.51	100
contig19606_seq1	740	441	10	9.93e-07	84.47	100
contig1464_seq1	1510	1211	212.84	8.8e-06	84.41	9.7
contig1464_seq2	1395	1096	1793.16	8.12e-05	84.38	90.3
contig3402_seq1	767	468	460	4.35e-05	84.36	100
contig12341_seq1	1814	1515	149	5e-06	84.36	100
contig22508_seq1	361	62	6	1.91e-06	84.31	100
contig18208_seq1	365	66	1	3.11e-07	84.21	15.8
contig18208_seq2	361	62	5	1.59e-06	84.14	84.2
contig2290_seq1	907	608	975	7.42e-05	84.11	100
contig18056_seq1	597	298	11	1.48e-06	84.09	100
contig3169_seq1	2084	1785	1255	3.61e-05	84.05	100
contig6575_seq1	395	96	34	9.05e-06	84.02	100
contig22321_seq1	367	68	6	1.85e-06	83.93	100
contig17156_seq1	1067	768	26	1.62e-06	83.84	100
contig18566_seq1	1432	1133	38.85	1.71e-06	83.75	76.33
contig18566_seq2	980	681	7.15	4.94e-07	83.72	23.67
contig3331_seq1	2984	2685	1564	3.05e-05	83.72	100
contig325_seq1	923	624	5699	0.000424	83.72	100
contig3937_seq1	2152	1853	1220	3.39e-05	83.7	100
contig2063_seq2	1085	786	254.49	1.55e-05	83.58	33.71
contig2063_seq3	749	450	126.79	1.24e-05	83.52	29.34
contig2063_seq4	656	357	126.72	1.48e-05	83.5	36.95
contig26953_seq1	325	26	3	1.2e-06	83.43	100
contig25826_seq1	443	144	6	1.3e-06	83.4	100
contig8591_seq1	800	501	103	9.22e-06	83.33	100
contig11856_seq1	387	88	20	5.54e-06	83.32	100
contig16128_seq1	331	32	6	2.3e-06	83.19	100
contig7405_seq1	799	500	167	1.5e-05	83.18	100
contig15920_seq1	690	391	17	1.86e-06	83.18	100
contig3229_seq1	384	85	197.59	5.56e-05	83.13	56.09
contig3229_seq2	369	70	127.41	3.88e-05	83.04	43.91
contig13564_seq1	708	409	39	4.11e-06	83.04	100
contig12232_seq1	741	442	57	5.65e-06	82.99	100
contig4087_seq1	1351	1052	788	3.7e-05	82.74	100
contig23889_seq1	384	85	3	8.43e-07	82.72	100
contig17915_seq1	326	27	3	1.19e-06	82.71	100
contig14659_seq1	544	245	31	4.78e-06	82.67	100
contig25835_seq1	592	293	7	9.51e-07	82.63	100
contig25086_seq1	357	58	3	9.77e-07	82.56	100
contig2150_seq1	673	374	650	7.35e-05	82.52	100
contig17408_seq1	317	18	2	8.48e-07	82.48	100
contig12201_seq1	4021	3722	299	4.26e-06	82.44	100
contig13989_seq1	2079	1780	140	4.04e-06	82.36	100
contig12443_seq1	536	237	47	7.42e-06	82.33	100
contig23498_seq1	490	191	4	7.28e-07	82.2	100
contig4301_seq1	1309	1010	570	2.78e-05	82.13	100
contig22519_seq1	382	83	3	8.52e-07	82.07	100
contig8814_seq1	1077	778	189	1.16e-05	81.99	100
contig456_seq1	1093	794	3942	0.000238	81.97	100
contig22548_seq1	350	51	7	2.38e-06	81.96	100
contig17584_seq1	327	28	4	1.58e-06	81.94	100
contig22733_seq1	879	580	10	7.92e-07	81.9	100
contig11241_seq1	1732	1433	198	7e-06	81.83	100
contig6189_seq1	2626	2327	820	1.84e-05	81.79	100
contig10352_seq1	1237	938	180	9.38e-06	81.77	100
contig13863_seq1	633	334	31	3.82e-06	81.76	100
contig11572_seq1	306	7	21	9.7e-06	81.75	100
contig23494_seq1	350	51	3	1.02e-06	81.71	100
contig13747_seq1	526	227	20	3.25e-06	81.66	100
contig966_seq1	1983	1684	4142	0.000126	81.6	100
contig21551_seq1	412	113	6	1.48e-06	81.58	100
contig16471_seq1	405	106	12	3.05e-06	81.56	100
contig1960_seq1	1159	860	986.76	5.56e-05	81.55	84.37
contig1960_seq2	1020	721	153.24	1.01e-05	81.51	15.63
contig10680_seq1	738	439	23	2.29e-06	81.45	100
contig26926_seq1	335	36	3	1.12e-06	81.45	100
contig18329_seq1	718	419	16	1.65e-06	81.42	100
contig3797_seq1	1761	1462	1044	3.62e-05	81.37	100
contig22849_seq1	303	4	4	1.89e-06	81.35	100
contig11642_seq1	2254	1955	232	6.13e-06	81.33	100
contig5180_seq1	1001	702	421	2.83e-05	81.33	100
contig2778_seq1	725	426	614	6.27e-05	81.3	100
contig22016_seq1	375	76	8	2.36e-06	81.27	100
contig24802_seq1	310	11	1	4.47e-07	81.22	100
contig6639_seq1	2459	2160	137.19	3.3e-06	81.19	18.72
contig6639_seq2	2340	2041	561.81	1.43e-05	81.09	81.28
contig8992_seq1	3686	3387	543	8.47e-06	81.09	100
contig4826_seq1	1713	1414	729	2.61e-05	81.02	73.72
contig4826_seq4	461	162	13	2.62e-06	81.01	11.48
contig4826_seq5	418	119	9.21	2.21e-06	80.97	11.08
contig4826_seq6	368	69	1.79	5.48e-07	80.96	3.71
contig3347_seq1	2871	2572	1110.93	2.26e-05	80.87	24.39
contig3347_seq4	1599	1300	122.63	4.75e-06	80.87	5.33
contig3347_seq7	1010	711	126.44	8.41e-06	80.81	10.04
contig3347_seq8	763	464	266	2.53e-05	80.75	32.36
contig3347_seq10	380	81	40	1.15e-05	80.7	27.88
contig14749_seq1	381	82	7	2e-06	80.68	100
contig1137_seq1	1224	925	529.74	2.8e-05	80.68	18.05
contig1137_seq2	1201	902	289.51	1.56e-05	80.65	10.12
contig1137_seq3	1057	758	402.29	2.53e-05	80.63	16.73
contig1137_seq4	1034	735	1284.46	8.3e-05	80.47	55.1
contig4842_seq1	3586	3287	1533	2.46e-05	80.44	100
contig7818_seq1	963	664	213.95	1.51e-05	80.36	78.33
contig7818_seq2	322	23	2.05	8.37e-07	80.31	21.67
contig16628_seq1	373	74	12	3.57e-06	80.3	100
contig12687_seq1	1743	1444	41.73	1.47e-06	80.28	42.68
contig12687_seq2	1640	1341	52.27	1.97e-06	80.25	57.32
contig21812_seq1	325	26	4	1.6e-06	80.23	100
contig8493_seq1	934	635	34	2.49e-06	80.19	31.42
contig8493_seq2	396	97	5	1.32e-06	79.95	30.28
contig8493_seq3	391	92	6	1.63e-06	79.89	38.3
contig7410_seq1	2547	2248	579	1.34e-05	79.82	100
contig17054_seq1	480	181	7	1.32e-06	79.82	100
contig19221_seq1	311	12	8	3.55e-06	79.8	100
contig12745_seq1	615	316	35	4.5e-06	79.78	100
contig21769_seq1	363	64	6	1.89e-06	79.76	100
contig11874_seq1	1036	737	90	5.8e-06	79.66	100
contig8726_seq1	2082	1783	401	1.16e-05	79.63	100
contig24296_seq1	516	217	4	6.7e-07	79.59	100
contig10587_seq1	919	620	127	9.51e-06	79.37	100
contig6755_seq1	1407	1108	433	1.94e-05	79.25	100
contig4647_seq1	2882	2583	1330	2.69e-05	79.25	100
contig6060_seq1	2275	1976	715	1.87e-05	79.22	100
contig17721_seq1	419	120	6	1.43e-06	79.22	100
contig26096_seq1	423	124	4	9.38e-07	79.08	100
contig1598_seq1	1339	1040	2187	0.000104	79.05	100
contig10203_seq1	3400	3101	62.63	1.06e-06	79.04	15.79
contig10203_seq2	3170	2871	232.95	4.26e-06	78.97	63.67
contig10203_seq3	966	667	17.42	1.22e-06	78.93	20.54
contig18336_seq1	652	353	13	1.54e-06	78.86	100
contig17433_seq1	803	504	25	2.23e-06	78.86	100
contig23788_seq1	501	202	6	1.05e-06	78.83	100
contig310_seq1	2244	1945	15141	0.000402	78.74	100
contig8545_seq1	1783	1484	328	1.12e-05	78.71	100
contig24883_seq1	467	168	3	5.92e-07	78.68	100
contig12207_seq1	623	324	40	5.04e-06	78.67	100
contig421_seq1	1393	1094	7281	0.00033	78.67	100
contig4513_seq1	4103	3804	1608	2.24e-05	78.63	100
contig9715_seq1	1134	835	158.42	9.16e-06	78.59	77.27
contig9715_seq2	990	691	38.58	2.63e-06	78.53	22.73
contig22873_seq1	397	98	6	1.58e-06	78.49	100
contig20401_seq1	373	74	4	1.19e-06	78.43	100
contig8290_seq1	1762	1463	373	1.29e-05	78.43	100
contig3122_seq1	887	588	692	5.42e-05	78.42	100
contig10523_seq1	2014	1715	112.08	3.35e-06	78.4	37.42
contig10523_seq2	1986	1687	137.35	4.17e-06	78.33	46.59
contig10523_seq3	570	271	7.57	1.09e-06	78.31	15.99
contig14630_seq1	1411	1112	42	1.88e-06	78.3	37.31
contig14630_seq3	519	220	14	2.32e-06	78.2	62.69
contig7653_seq1	1296	997	80.93	3.99e-06	78.19	22.95
contig7653_seq2	1106	807	97.92	5.83e-06	78.19	34.33
contig7653_seq3	942	643	97.15	7.05e-06	78.17	42.72
contig12867_seq1	3081	2782	132	2.49e-06	78.11	100
contig10687_seq1	689	390	95	1.04e-05	78.09	100
contig25116_seq1	315	16	3	1.29e-06	77.9	100
contig6308_seq1	4261	3962	1179	1.58e-05	77.85	100
contig8977_seq1	1818	1519	306	1.03e-05	77.76	100
contig8409_seq1	1499	1200	321.75	1.34e-05	77.63	67.37
contig8409_seq3	823	524	15.42	1.33e-06	77.63	7.4
contig8409_seq5	347	48	4.82	1.67e-06	77.57	25.23
contig93_seq1	658	359	7229	0.000843	77.57	100
contig13443_seq1	2570	2271	143	3.28e-06	77.51	100
contig10223_seq1	1693	1394	233	8.46e-06	77.51	100
contig25814_seq1	471	172	3	5.83e-07	77.47	100
contig4817_seq1	536	237	190	3e-05	77.39	100
contig19155_seq1	728	429	11	1.12e-06	77.22	100
contig21192_seq1	385	86	8	2.24e-06	77.19	100
contig23057_seq1	510	211	4	6.83e-07	77.15	100
contig15969_seq1	815	516	33	2.88e-06	77.05	100
contig709_seq1	1767	1468	5505	0.00019	77.03	100
contig19345_seq1	402	103	10	2.58e-06	77.03	100
contig18514_seq1	828	529	13	1.11e-06	77.02	100
contig191_seq1	640	341	5049	0.000613	77.02	100
contig22768_seq1	727	428	9	9.15e-07	77.02	100
contig16899_seq1	323	24	9	3.65e-06	77.02	100
contig20481_seq1	373	74	1	2.98e-07	77.02	100
contig8586_seq1	892	593	191	1.48e-05	77.02	100
contig9046_seq1	592	293	86	1.17e-05	77.02	100
contig8763_seq1	2792	2493	445	9.33e-06	77.02	100
contig5127_seq1	1235	936	317	1.65e-05	77.01	100
contig22360_seq1	342	43	4	1.43e-06	76.98	100
contig296_seq1	1953	1654	13882	0.000429	76.95	100
contig3875_seq1	1912	1613	170.13	5.39e-06	76.82	14.49
contig3875_seq2	1803	1504	935.87	3.16e-05	76.81	85.51
contig3289_seq1	2812	2513	1840.36	3.83e-05	76.75	93.79
contig3289_seq2	2500	2201	106.64	2.52e-06	76.73	6.21
contig901_seq1	874	575	2220	0.000177	76.71	100
contig15874_seq1	789	490	27	2.46e-06	76.65	100
contig23922_seq1	353	54	3	1e-06	76.62	100
contig17456_seq1	354	55	5	1.66e-06	76.53	100
contig1264_seq1	952	653	1911	0.000137	76.52	100
contig17095_seq1	523	224	11	1.8e-06	76.47	100
[truncated: 31,519 more rows]
